# Supplementary material for: Ultra-fast vortex motion in a direct-write Nb-C superconductor
Source: Nat Commun. 2020 Jul 3;11:3291. doi: 10.1038/s41467-020-16987-y (PMC7335109; doi:10.1038/s41467-020-16987-y)
Supplement: Supplementary file 3 — Source Data [file 41467_2020_16987_MOESM3_ESM.xls]

## Sheet: Figure 2
Figure 2
	Current	Voltage at 4.2 K, mV											Current	Voltage at 5.04 K, mV
	uA	30 mT	40 mT	50 mT	60 mT	80 mT	100 mT	120 mT	140 mT	160 mT	200 mT	240 mT	uA	30 mT	40 mT	50 mT	60 mT	80 mT	100 mT	120 mT	140 mT	160 mT	200 mT	240 mT
	0	0.01179	0.00919	0.01519	0.00225	0.01162	0.00149	0.0066	0.00351	0.01058	0.01157	0.00742	0	0.00101	0.00242	0.00887	0.00133	0.00472	0.00734	0.01179	0.00982	0.00398	0.00337	0.00882
	0.1	0.00105	0.00658	0.00322	0.00814	0.00218	0.0064	0.01275	0.00678	0.0085	0.01272	0.02511	0.1	0.00413	0.00159	0.00399	0.00399	0.00215	0.01284	0.01066	0.01192	0.01393	0.00968	0.02347
	0.2	0.00501	0.0066	0.00553	0.01289	0.00552	0.01098	0.01273	0.01893	0.02658	0.02833	0.03863	0.2	0.00478	0.00681	0.00856	0.00682	0.00946	0.0077	0.01545	0.01309	0.01196	0.02114	0.03373
	0.3	0.00963	0.00614	0.00809	0.00285	0.01018	0.01526	0.02233	0.01829	0.02309	0.04406	0.0491	0.3	0.00866	0.00662	0.01338	0.00491	0.00593	0.01729	0.01829	0.0245	0.03024	0.03157	0.04371
	0.4	0.00747	0.00759	0.01202	0.00803	0.01382	0.01425	0.02648	0.02985	0.04243	0.05617	0.07147	0.4	0.00105	0.01264	0.00351	0.00418	0.00928	0.0157	0.01915	0.02743	0.02945	0.05335	0.06707
	0.5	0.00542	0.00644	0.00341	0.00684	0.0106	0.01846	0.01976	0.0274	0.04783	0.0567	0.08682	0.5	0.00832	0.00922	0.00755	0.01342	0.01767	0.01852	0.02167	0.03641	0.04406	0.06585	0.08431
	0.6	0.00839	0.00714	0.01473	0.01754	0.01428	0.02131	0.03367	0.04188	0.05039	0.06952	0.11129	0.6	0.00764	0.01082	0.00903	0.01606	0.01455	0.02446	0.02831	0.03543	0.04825	0.07751	0.10106
	0.7	0.01071	0.0069	0.01684	0.01473	0.01549	0.02508	0.03015	0.04181	0.05569	0.08743	0.12939	0.7	0.00968	0.00563	0.01261	0.01559	0.02254	0.02536	0.03291	0.04264	0.06062	0.08969	0.11552
	0.8	0.00719	0.01458	0.00681	0.01105	0.0192	0.0306	0.03894	0.04634	0.07431	0.10274	0.14656	0.8	0.0098	0.01254	0.01228	0.01717	0.01342	0.03059	0.03608	0.04998	0.07003	0.10392	0.13732
	0.9	0.00408	0.013	0.01344	0.01273	0.01731	0.03671	0.04381	0.06155	0.08515	0.11865	0.16142	0.9	0.00322	0.01196	0.01056	0.01042	0.01577	0.03094	0.04498	0.05628	0.08243	0.12375	0.16432
	1	0.01313	0.01301	0.01157	0.01452	0.02099	0.03208	0.04555	0.05929	0.08859	0.12356	0.1815	1	0.01268	0.01023	0.00833	0.01349	0.02834	0.03731	0.04577	0.066	0.09182	0.1488	0.18964
	1.1	0.00706	0.01357	0.02018	0.01539	0.02129	0.04324	0.04982	0.07031	0.09835	0.14298	0.20124	1.1	0.01383	0.01623	0.01186	0.01492	0.03187	0.04354	0.04818	0.08525	0.11029	0.16742	0.21677
	1.2	0.00538	0.01633	0.01421	0.02164	0.03194	0.04613	0.05486	0.07239	0.10704	0.16416	0.22444	1.2	0.00919	0.01613	0.00857	0.01632	0.03205	0.04214	0.05994	0.0898	0.11633	0.19517	0.25648
	1.3	0.00446	0.01736	0.01262	0.02146	0.02759	0.04438	0.05669	0.08869	0.11843	0.17691	0.24687	1.3	0.00584	0.01166	0.0079	0.01897	0.03273	0.04696	0.06267	0.10783	0.13813	0.21434	0.2817
	1.4	0.01406	0.01827	0.0156	0.02042	0.03693	0.0472	0.06404	0.08959	0.12981	0.18794	0.27729	1.4	0.01291	0.01431	0.0119	0.02536	0.03407	0.05733	0.07928	0.11462	0.14927	0.24779	0.31898
	1.5	0.01245	0.00838	0.01759	0.02894	0.03259	0.05716	0.07785	0.10739	0.14689	0.20907	0.30612	1.5	0.0131	0.01182	0.01124	0.028	0.03672	0.05626	0.08538	0.1224	0.16698	0.27269	0.35902
	1.6	0.01493	0.01517	0.01604	0.02307	0.03344	0.05869	0.08368	0.1108	0.16006	0.22106	0.32603	1.6	0.01358	0.01177	0.02056	0.02826	0.04136	0.06717	0.08755	0.13972	0.18607	0.29973	0.39872
	1.7	0.01525	0.01054	0.02214	0.02318	0.04501	0.05789	0.09111	0.1178	0.16935	0.23897	0.3561	1.7	0.01625	0.01854	0.02384	0.02979	0.04263	0.07056	0.10432	0.16078	0.21163	0.33835	0.44829
	1.8	0.01469	0.01488	0.02753	0.03138	0.04771	0.06208	0.09177	0.12863	0.17581	0.26496	0.38346	1.8	0.01593	0.01797	0.01927	0.02429	0.04789	0.07639	0.11317	0.17639	0.23015	0.37166	0.49734
	1.9	0.00993	0.01121	0.01896	0.02456	0.04466	0.06838	0.09381	0.13641	0.19187	0.28644	0.4108	1.9	0.00888	0.01271	0.01777	0.02796	0.05851	0.08221	0.12819	0.19264	0.2536	0.41701	0.54009
	2	0.00862	0.01678	0.02021	0.03571	0.04965	0.07973	0.10858	0.14471	0.20307	0.29649	0.43029	2	0.01824	0.02426	0.01971	0.03445	0.06024	0.0967	0.13043	0.21478	0.27934	0.44753	0.60045
	2.1	0.019	0.02124	0.02024	0.03475	0.05051	0.08155	0.11766	0.15529	0.22212	0.31514	0.46527	2.1	0.00928	0.01877	0.02436	0.0328	0.07494	0.10087	0.14251	0.22695	0.30278	0.5028	0.6553
	2.2	0.01072	0.01663	0.0278	0.03737	0.05553	0.083	0.11527	0.16657	0.24105	0.34054	0.49818	2.2	0.01274	0.02538	0.02326	0.04292	0.07387	0.10819	0.1601	0.25056	0.33538	0.54847	0.71959
	2.3	0.01704	0.02636	0.02192	0.03516	0.06101	0.08602	0.12598	0.17102	0.25586	0.36714	0.51757	2.3	0.01427	0.01999	0.03107	0.03723	0.08441	0.11777	0.17068	0.28118	0.36434	0.58907	0.79066
	2.4	0.00837	0.02623	0.03336	0.03709	0.06503	0.10128	0.13868	0.18159	0.26126	0.39046	0.55107	2.4	0.01536	0.02659	0.02898	0.05009	0.08505	0.13507	0.19484	0.29591	0.39778	0.64982	0.85837
	2.5	0.01501	0.0198	0.03531	0.04315	0.06836	0.10431	0.14621	0.19148	0.28637	0.40231	0.58296	2.5	0.02103	0.02491	0.03033	0.05262	0.10379	0.14181	0.20794	0.32514	0.43037	0.70423	0.93914
	2.6	0.01489	0.02238	0.03749	0.04096	0.07211	0.10844	0.15529	0.21353	0.29402	0.43244	0.62669	2.6	0.01932	0.02646	0.04039	0.0528	0.10768	0.15883	0.22693	0.35059	0.47496	0.75467	1.01664
	2.7	0.01165	0.02253	0.03504	0.04369	0.07589	0.11601	0.1598	0.22521	0.3109	0.45785	0.65976	2.7	0.01879	0.02555	0.04045	0.05823	0.11609	0.16876	0.25093	0.39204	0.5186	0.81695	1.10427
	2.8	0.01429	0.02723	0.02892	0.05027	0.07372	0.12198	0.16335	0.23453	0.33773	0.47534	0.68689	2.8	0.02256	0.02689	0.04773	0.06047	0.12159	0.18942	0.27139	0.42392	0.55193	0.89145	1.18913
	2.9	0.02177	0.02081	0.03406	0.05718	0.07941	0.13291	0.17802	0.2496	0.34956	0.51185	0.72986	2.9	0.01514	0.03555	0.04605	0.06987	0.14088	0.19684	0.28661	0.4544	0.60499	0.9578	1.29176
	3	0.01574	0.02748	0.04335	0.05351	0.09132	0.13742	0.19018	0.25104	0.36891	0.53799	0.77025	3	0.02683	0.03358	0.04517	0.06856	0.14539	0.22037	0.30997	0.48418	0.65366	1.03649	1.38894
	3.1	0.02022	0.02689	0.04098	0.05674	0.09554	0.14381	0.20035	0.27304	0.38722	0.56612	0.80473	3.1	0.02815	0.03772	0.05396	0.08179	0.16357	0.24004	0.33986	0.5242	0.69667	1.10464	1.49846
	3.2	0.0144	0.03072	0.04002	0.05877	0.10004	0.1478	0.19871	0.28107	0.40165	0.58587	0.84802	3.2	0.02659	0.04433	0.05436	0.0842	0.17087	0.25335	0.36834	0.57092	0.75148	1.19841	1.61214
	3.3	0.02573	0.03105	0.04177	0.06178	0.09979	0.16008	0.2154	0.30128	0.42944	0.61211	0.89113	3.3	0.02828	0.04901	0.0592	0.0878	0.18612	0.27009	0.38795	0.61367	0.80332	1.28484	1.73234
	3.4	0.01596	0.02697	0.04627	0.06451	0.10502	0.16661	0.21928	0.30775	0.45237	0.65173	0.92514	3.4	0.03297	0.04478	0.06768	0.08931	0.20126	0.29216	0.42218	0.65143	0.87153	1.37542	1.85651
	3.5	0.01804	0.03565	0.04861	0.06448	0.1052	0.17045	0.2371	0.3283	0.4721	0.68141	0.97451	3.5	0.03312	0.05571	0.07116	0.10189	0.21762	0.31327	0.45553	0.70918	0.93124	1.46585	1.98711
	3.6	0.01549	0.03489	0.05174	0.06402	0.10996	0.17203	0.24098	0.34544	0.48623	0.70547	1.02139	3.6	0.03424	0.0607	0.06751	0.11435	0.23276	0.34098	0.48731	0.75124	0.99841	1.57374	2.13729
	3.7	0.0188	0.031	0.04616	0.06899	0.12539	0.18132	0.25594	0.35183	0.51102	0.73525	1.05655	3.7	0.02973	0.05639	0.07758	0.11681	0.24425	0.36911	0.5263	0.8157	1.07427	1.67013	2.2847
	3.8	0.02806	0.04321	0.04959	0.07012	0.11983	0.18789	0.2726	0.37041	0.54027	0.77065	1.10102	3.8	0.04062	0.05987	0.08667	0.12742	0.26889	0.39138	0.56629	0.8636	1.1444	1.78182	2.43856
	3.9	0.01853	0.03955	0.05392	0.07937	0.13393	0.19808	0.27417	0.38821	0.55379	0.80649	1.1532	3.9	0.04494	0.07361	0.08632	0.13799	0.27652	0.42302	0.60756	0.9318	1.21674	1.90055	2.58861
	4	0.03069	0.04699	0.06053	0.07814	0.14224	0.21323	0.29333	0.40013	0.57669	0.83741	1.20085	4	0.03703	0.0669	0.10214	0.14181	0.29935	0.44705	0.64216	0.994	1.30648	2.01793	2.75886
	4.1	0.02788	0.03944	0.06493	0.08279	0.147	0.21506	0.30785	0.42032	0.60086	0.87618	1.25364	4.1	0.03785	0.08258	0.10014	0.15848	0.32084	0.48173	0.68791	1.05755	1.38944	2.14703	2.93956
	4.2	0.03149	0.04601	0.05951	0.09522	0.15346	0.22984	0.31756	0.44219	0.63461	0.9062	1.30195	4.2	0.04796	0.0835	0.11505	0.16842	0.34483	0.50618	0.73842	1.12315	1.4793	2.27636	3.12421
	4.3	0.02696	0.0443	0.06582	0.09035	0.15157	0.2369	0.3355	0.46476	0.65434	0.95024	1.36359	4.3	0.04509	0.09203	0.1228	0.18238	0.36614	0.55276	0.78689	1.20278	1.57311	2.42019	3.31281
	4.4	0.02853	0.05077	0.06276	0.09056	0.15561	0.24526	0.34254	0.48198	0.68733	0.99031	1.40965	4.4	0.04724	0.09304	0.12436	0.18756	0.39484	0.57798	0.84529	1.27576	1.67614	2.5597	3.50782
	4.5	0.03457	0.05045	0.06802	0.10223	0.16252	0.26262	0.35787	0.49276	0.7143	1.03218	1.46735	4.5	0.05123	0.10144	0.13456	0.20379	0.4176	0.62799	0.89729	1.36419	1.77267	2.71761	3.71586
	4.6	0.03535	0.05265	0.07813	0.09939	0.16825	0.26853	0.3697	0.52066	0.74058	1.0672	1.52301	4.6	0.06006	0.10608	0.14753	0.21068	0.44902	0.66818	0.9474	1.44237	1.89035	2.87313	3.93135
	4.7	0.03076	0.04796	0.07062	0.11015	0.18346	0.2774	0.39129	0.53725	0.77045	1.11104	1.58423	4.7	0.06116	0.11693	0.15951	0.22978	0.47425	0.70945	1.01631	1.52758	1.99922	3.02374	4.15554
	4.8	0.02801	0.05179	0.07582	0.10952	0.19184	0.28986	0.40033	0.56427	0.79585	1.15076	1.64296	4.8	0.06275	0.1177	0.1636	0.24321	0.50941	0.7528	1.07748	1.6202	2.1114	3.18922	4.37673
	4.9	0.03481	0.05154	0.07866	0.11235	0.19777	0.29788	0.42241	0.577	0.83407	1.19224	1.70066	4.9	0.06959	0.12492	0.17028	0.25863	0.54524	0.79589	1.1434	1.72408	2.23834	3.36463	4.62161
	5	0.02963	0.05511	0.08564	0.11897	0.19664	0.31973	0.43868	0.60501	0.85975	1.24175	1.76551	5	0.08023	0.13657	0.18122	0.27705	0.5758	0.84944	1.22169	1.8174	2.35804	3.54452	4.8618
	5.1	0.03845	0.05868	0.08859	0.13134	0.21353	0.3209	0.45561	0.62323	0.88777	1.28751	1.82768	5.1	0.08243	0.149	0.20041	0.30269	0.62183	0.89891	1.28685	1.93	2.49897	3.72448	5.11029
	5.2	0.03978	0.0568	0.09187	0.13653	0.21305	0.33902	0.47119	0.65004	0.92167	1.32651	1.88637	5.2	0.09121	0.1587	0.20856	0.32355	0.66115	0.96323	1.37175	2.03696	2.63104	3.92249	5.37366
	5.3	0.0378	0.06869	0.09382	0.13178	0.22096	0.34977	0.48501	0.67143	0.95336	1.3729	1.95552	5.3	0.09656	0.16958	0.22931	0.33794	0.69342	1.01104	1.45282	2.15187	2.77049	4.11581	5.63804
	5.4	0.04394	0.06691	0.09144	0.13521	0.2342	0.36785	0.50655	0.69937	0.99817	1.42598	2.02049	5.4	0.09628	0.1799	0.23655	0.35507	0.73441	1.07907	1.53143	2.27121	2.92794	4.30967	5.91056
	5.5	0.0406	0.06786	0.09693	0.15144	0.24545	0.37752	0.52557	0.71716	1.02563	1.47074	2.08991	5.5	0.11072	0.19565	0.2551	0.38075	0.77815	1.13306	1.61795	2.3841	3.07127	4.52525	6.19312
	5.6	0.04339	0.07027	0.09852	0.14739	0.25544	0.39412	0.53456	0.75064	1.06056	1.52265	2.17062	5.6	0.1068	0.20063	0.2667	0.40246	0.83372	1.20207	1.71198	2.51119	3.23578	4.73499	6.48089
	5.7	0.04333	0.08086	0.1068	0.15053	0.26092	0.40187	0.56367	0.77412	1.09868	1.58079	2.24194	5.7	0.11995	0.21878	0.28579	0.43331	0.87934	1.27039	1.81085	2.64445	3.3999	4.95242	6.77085
	5.8	0.04329	0.07259	0.11589	0.16313	0.26517	0.42006	0.57424	0.79668	1.13814	1.62988	2.31635	5.8	0.1256	0.22195	0.30674	0.45886	0.93654	1.34321	1.90972	2.78005	3.56395	5.16774	7.07078
	5.9	0.04713	0.07399	0.11198	0.16652	0.27292	0.43059	0.59437	0.82441	1.17387	1.68463	2.39248	5.9	0.13821	0.24785	0.32596	0.48882	0.98041	1.41859	2.00447	2.91616	3.73955	5.39401	7.38621
	6	0.04173	0.08559	0.11446	0.17613	0.28233	0.45316	0.61626	0.85398	1.21902	1.74292	2.46726	6	0.14392	0.25514	0.35086	0.52085	1.04193	1.495	2.1218	3.06937	3.90869	5.62507	7.69311
	6.1	0.05322	0.08045	0.12285	0.17717	0.30168	0.46203	0.64285	0.88227	1.26188	1.79767	2.54652	6.1	0.15105	0.27412	0.3686	0.54692	1.09477	1.58417	2.22419	3.20678	4.09368	5.87242	8.00872
	6.2	0.05437	0.08547	0.12572	0.18658	0.31255	0.4801	0.662	0.91363	1.30451	1.85523	2.62598	6.2	0.16125	0.28487	0.39297	0.58319	1.1626	1.6626	2.34412	3.36569	4.2826	6.10745	8.33151
	6.3	0.04642	0.09311	0.13076	0.18883	0.32157	0.49125	0.68716	0.94491	1.33608	1.91513	2.70086	6.3	0.17122	0.30041	0.41632	0.61985	1.22067	1.75118	2.46545	3.51863	4.47576	6.35126	9.0544
	6.4	0.05072	0.09512	0.14327	0.19748	0.32843	0.51144	0.70532	0.97787	1.38329	1.97804	2.78496	6.4	0.17538	0.32151	0.43503	0.65154	1.29357	1.8472	2.58123	3.68524	4.67335	6.59838	9.78524
	6.5	0.05184	0.09998	0.14758	0.20556	0.34245	0.52995	0.72776	1.01506	1.43406	2.03485	2.87366	6.5	0.1861	0.33817	0.46404	0.68427	1.3592	1.93859	2.70972	3.84686	4.86825	6.86213	10.1407
	6.6	0.05342	0.09662	0.14767	0.2134	0.35737	0.54398	0.75681	1.04659	1.4772	2.10032	2.96068	6.6	0.20421	0.36288	0.49199	0.72599	1.43585	2.0273	2.83932	4.02192	5.07715	7.10944	10.4859
	6.7	0.06213	0.10682	0.14685	0.22216	0.36027	0.56735	0.77883	1.07634	1.52104	2.16042	3.05294	6.7	0.21929	0.37949	0.51981	0.76721	1.51197	2.13806	2.98135	4.19282	5.27877	7.38564	10.8528
	6.8	0.06286	0.10656	0.16074	0.22736	0.37428	0.58872	0.80833	1.10529	1.57368	2.22615	3.13331	6.8	0.23169	0.41184	0.54992	0.80605	1.57806	2.23015	3.11137	4.36214	5.49317	9.76051	11.2086
	6.9	0.05691	0.11549	0.16494	0.23746	0.38282	0.60264	0.82843	1.14951	1.61837	2.29854	3.22705	6.9	0.24034	0.43518	0.581	0.85899	1.66533	2.34465	3.2605	4.54349	5.71456	12.2096	11.5659
	7	0.05957	0.119	0.16232	0.23528	0.40289	0.62434	0.85523	1.18416	1.66399	2.3675	3.31676	7	0.25485	0.44931	0.6114	0.90117	1.74992	2.44856	3.40249	4.72677	5.93622	12.5551	11.9279
	7.1	0.06785	0.11169	0.16723	0.24907	0.41011	0.64325	0.87823	1.2168	1.71704	2.44049	3.41969	7.1	0.27192	0.48454	0.64593	0.95298	1.83751	2.56417	3.56169	4.91779	6.15788	12.8872	12.2934
	7.2	0.06285	0.12223	0.17766	0.25395	0.4256	0.65767	0.91718	1.25975	1.76714	2.50325	3.51283	7.2	0.29005	0.50628	0.68689	1.00052	1.91557	2.67427	3.70543	5.1068	6.38533	13.2259	12.6721
	7.3	0.07274	0.12928	0.18243	0.26844	0.43905	0.68142	0.93429	1.28677	1.81648	2.57901	3.6072	7.3	0.30602	0.53362	0.72202	1.05798	2.01295	2.79421	3.86669	5.30683	6.61873	13.5658	13.039
	7.4	0.06754	0.13375	0.192	0.27035	0.44957	0.69861	0.97123	1.32607	1.87239	2.65803	3.71345	7.4	0.31867	0.56197	0.76023	1.10682	2.10069	2.92013	4.02266	5.49337	10.2697	13.9085	13.407
	7.5	0.07072	0.13592	0.19474	0.27918	0.46203	0.72493	0.99521	1.36653	1.92836	2.72902	3.81795	7.5	0.34235	0.58988	0.79543	1.17096	2.19846	3.0478	4.19403	5.6999	14.0111	14.2407	13.7827
	7.6	0.07701	0.14196	0.19956	0.28585	0.47955	0.74175	1.03157	1.40594	1.98704	2.80336	3.91941	7.6	0.35661	0.62277	0.83924	1.22014	2.29334	3.16591	4.36266	5.90068	14.3424	14.593	14.154
	7.7	0.07828	0.14706	0.2059	0.30381	0.49364	0.77415	1.06227	1.44801	2.03887	2.88863	4.02281	7.7	0.37247	0.65242	0.88684	1.28585	2.40017	3.29468	4.52487	6.11426	14.6721	14.9336	14.5228
	7.8	0.07692	0.15132	0.21138	0.30444	0.51497	0.79696	1.09248	1.49441	2.1027	2.96055	4.13501	7.8	0.39522	0.69324	0.92792	1.34704	2.5051	3.43424	4.69755	10.7962	15.016	15.2785	14.8956
	7.9	0.08788	0.15106	0.21568	0.31171	0.52115	0.81424	1.12217	1.53345	2.15908	3.04812	4.24518	7.9	0.42641	0.72008	0.97715	1.41895	2.60782	3.5659	4.87768	15.5974	15.3423	15.6291	15.2746
	8	0.09091	0.15436	0.22826	0.32425	0.54021	0.84626	1.14879	1.58509	2.21766	3.13081	4.36061	8	0.43998	0.75318	1.0332	1.48529	2.72171	3.70389	5.05315	15.9336	15.6836	15.977	15.6415
	8.1	0.09029	0.16042	0.23888	0.34363	0.55452	0.87031	1.19263	1.62963	2.28536	3.2124	4.46184	8.1	0.47063	0.80291	1.08041	1.54782	2.83008	3.85076	5.23879	16.2577	16.0263	16.313	16.0214
	8.2	0.09755	0.16509	0.24666	0.34413	0.58126	0.894	1.21819	1.67167	2.34743	3.29912	4.58218	8.2	0.49018	0.83766	1.13566	1.62136	2.94789	3.99017	5.43541	16.581	16.3649	16.6651	16.3918
	8.3	0.09081	0.17424	0.24782	0.36433	0.59421	0.91183	1.26296	1.71614	2.41249	3.38982	4.7038	8.3	0.51604	0.88074	1.18084	1.70038	3.05687	4.13006	11.1075	16.9119	16.703	17.0103	16.7539
	8.4	0.09804	0.17413	0.25864	0.36785	0.60704	0.93859	1.29398	1.77126	2.47542	3.47536	4.81902	8.4	0.54405	0.91405	1.2451	1.76794	3.17907	4.27551	16.9099	17.2387	17.0459	17.3635	17.1252
	8.5	0.09809	0.18137	0.26787	0.37394	0.63214	0.97512	1.33444	1.82481	2.53922	3.56467	4.93789	8.5	0.57964	0.95776	1.29905	1.84766	3.29583	4.43105	17.247	17.5692	17.3918	17.7041	17.4921
	8.6	0.10346	0.17995	0.26555	0.39282	0.64206	0.9951	1.36255	1.86518	2.60338	3.66152	5.05878	8.6	0.60088	1.00161	1.36009	1.93684	3.42736	4.57633	17.5746	17.9062	17.7313	18.0562	17.8577
	8.7	0.10864	0.18692	0.27729	0.39971	0.6688	1.02468	1.39949	1.92349	2.6722	3.75025	5.18983	8.7	0.63473	1.05215	1.42313	2.01925	3.54187	4.81922	17.8991	18.241	18.0708	18.3986	18.2284
	8.8	0.10335	0.19476	0.29008	0.41603	0.68189	1.05225	1.44014	1.97156	2.75241	3.84845	5.31207	8.8	0.67066	1.09711	1.48427	2.09491	3.67765	11.8113	18.227	18.5753	18.4153	18.7472	18.5916
	8.9	0.10718	0.20261	0.29434	0.42321	0.70558	1.07911	1.48475	2.02451	2.81539	3.93863	5.44213	8.9	0.70204	1.14268	1.54872	2.1877	3.80089	18.9609	18.5524	18.9042	18.7612	19.089	18.9477
	9	0.10985	0.21197	0.30741	0.43744	0.72447	1.11762	1.52288	2.07416	2.88772	4.04161	5.57038	9	0.73739	1.19158	1.61577	2.2782	3.92804	19.3635	18.8841	19.2389	19.0973	19.4295	19.3095
	9.1	0.12149	0.21367	0.30816	0.44654	0.74778	1.15146	1.56556	2.13901	2.97155	4.13452	5.70545	9.1	0.77123	1.2504	1.68651	2.35854	4.06107	19.6786	19.2046	19.5673	19.4424	19.7712	19.6651
	9.2	0.11914	0.2163	0.32521	0.4609	0.76145	1.17802	1.60368	2.19305	3.04056	4.24102	5.82888	9.2	0.79802	1.29406	1.76119	2.45801	4.18355	19.9934	19.5383	19.9028	19.7755	20.1059	20.0158
	9.3	0.12005	0.22752	0.3268	0.47801	0.78105	1.21265	1.65445	2.24093	3.12322	4.34039	5.96807	9.3	0.84669	1.35057	1.83597	2.54022	4.32211	20.3016	19.8679	20.2318	20.1141	20.442	20.3648
	9.4	0.12462	0.23606	0.33566	0.49253	0.80223	1.24356	1.69664	2.30189	3.19548	4.45009	6.11283	9.4	0.87463	1.40047	1.90058	2.63789	4.74448	20.621	20.1959	20.5715	20.4566	20.7783	20.7188
	9.5	0.13851	0.24434	0.35351	0.51074	0.83473	1.27438	1.73896	2.36007	3.27747	4.55586	6.24502	9.5	0.9211	1.46619	1.98599	2.73777	12.7861	20.9369	20.5357	20.8956	20.8024	21.1251	21.0678
	9.6	0.13432	0.25044	0.35811	0.5181	0.85258	1.30836	1.78696	2.41718	3.34909	4.66211	6.39059	9.6	0.95647	1.52433	2.05739	2.84127	20.9812	21.2556	20.8606	21.2246	21.1366	21.4467	21.4167
	9.7	0.13861	0.25811	0.36727	0.52975	0.87155	1.338	1.83072	2.47914	3.43447	4.77255	6.52519	9.7	1.00659	1.57301	2.14175	2.93963	21.5871	21.566	21.1944	21.5657	21.4698	21.7831	21.7484
	9.8	0.14951	0.25726	0.38401	0.54456	0.90048	1.37725	1.88187	2.54272	3.51852	4.87756	6.67654	9.8	1.04635	1.63108	2.21275	3.0358	21.8967	21.8916	21.5165	21.8928	21.8053	22.1135	22.0961
	9.9	0.14302	0.26392	0.38983	0.56318	0.92307	1.41865	1.92454	2.60609	3.60691	4.98973	6.82715	9.9	1.09551	1.69874	2.30049	3.13012	22.2111	22.2068	21.853	22.2199	22.1394	22.4443	22.4286
	10	0.15491	0.27178	0.40585	0.58155	0.94542	1.44594	1.97126	2.67818	3.69566	5.09966	6.97302	10	1.14265	1.75362	2.38371	3.23866	22.514	22.5214	22.181	22.538	22.4664	22.7697	22.7654
	10.1	0.15329	0.2838	0.41865	0.60009	0.97904	1.48875	2.01923	2.73899	3.77843	5.22211	7.11908	10.1	1.1874	1.82081	2.46665	3.3433	22.8277	22.8378	22.5042	22.8692	22.8004	23.095	23.0961
	10.2	0.16237	0.29677	0.43055	0.61044	1.00338	1.5307	2.07322	2.81226	3.86418	5.33205	7.26605	10.2	1.2377	1.88202	2.5558	3.5797	23.142	23.1559	22.832	23.1927	23.1218	23.4199	23.4344
	10.3	0.16094	0.293	0.44123	0.62309	1.02788	1.56905	2.13129	2.87763	3.95258	5.45039	7.42613	10.3	1.28355	1.94297	2.63902	13.4674	23.4435	23.4626	23.1671	23.5181	23.4545	23.7426	23.7658
	10.4	0.17495	0.31143	0.45306	0.64651	1.05709	1.60418	2.18482	2.94098	4.04693	5.56713	7.58308	10.4	1.32816	2.01054	2.72541	23.545	23.7534	23.7767	23.4966	23.8332	23.7792	24.057	24.0877
	10.5	0.17759	0.31348	0.45631	0.66003	1.07632	1.64498	2.23576	3.0091	4.13648	5.69598	7.73477	10.5	1.38953	2.06966	2.80719	23.972	24.0703	24.0935	23.8178	24.154	24.1105	24.3829	24.4154
	10.6	0.17693	0.32803	0.4673	0.67743	1.10337	1.68678	2.28557	3.08781	4.232	5.81344	7.89158	10.6	1.44047	2.13474	2.90224	24.28	24.3725	24.4114	24.1376	24.4776	24.4254	24.698	24.7346
	10.7	0.18981	0.32948	0.48544	0.6965	1.13153	1.73625	2.33734	3.15921	4.32924	5.93646	8.05346	10.7	1.48607	2.20319	3.01787	24.5799	24.6825	24.7136	24.4689	24.7929	24.7516	25.0112	25.0496
	10.8	0.19002	0.33757	0.4996	0.72098	1.16608	1.76659	2.40463	3.2252	4.42598	6.07089	8.21846	10.8	1.5429	2.27071	7.07315	24.8792	24.9937	25.0271	24.7796	25.1045	25.0615	25.3263	25.3625
	10.9	0.19732	0.35275	0.51403	0.73256	1.19891	1.81871	2.46055	3.30536	4.5182	6.19979	8.37877	10.9	1.60225	2.34017	24.5956	25.1733	25.2995	25.3375	25.1023	25.4176	25.3877	25.6373	25.6821
	11	0.20423	0.36054	0.51912	0.74914	1.22554	1.86509	2.5171	3.38041	4.62072	6.3216	8.55284	11	1.66167	2.40096	25.5332	25.4785	25.605	25.6503	25.4228	25.7399	25.694	25.9465	25.991
	11.1	0.20269	0.37598	0.5349	0.7738	1.26043	1.90329	2.57144	3.46407	4.72535	6.46222	8.72369	11.1	1.70966	2.47392	25.8294	25.7757	25.9199	25.9589	25.7471	26.0471	26.0145	26.252	26.309
	11.2	0.20972	0.37913	0.54658	0.79642	1.28163	1.94898	2.63336	3.54275	4.82752	6.58751	8.88586	11.2	1.77161	2.54289	26.1167	26.0737	26.2231	26.2634	26.0531	26.3623	26.3208	26.5599	26.6106
	11.3	0.21665	0.3867	0.5619	0.81207	1.3125	2.00261	2.68865	3.61468	4.92739	6.72527	9.05407	11.3	1.82473	2.623	26.4096	26.3819	26.5239	26.5696	26.3725	26.6637	26.6295	26.8538	26.9167
	11.4	0.22194	0.40043	0.58218	0.83894	1.34656	2.04258	2.7614	3.6961	5.03412	6.85201	9.22614	11.4	1.88477	4.173	26.7101	26.6828	26.8306	26.8757	26.6907	26.9703	26.9483	27.1648	27.2265
	11.5	0.23149	0.40573	0.59759	0.86105	1.38351	2.0922	2.81652	3.77898	5.14046	6.98994	9.40863	11.5	1.94336	24.0138	27.0062	26.9746	27.1247	27.1786	27.0044	27.2802	27.2507	27.4595	27.5219
	11.6	0.2351	0.42379	0.61526	0.87221	1.41833	2.14152	2.88771	3.86469	5.24078	7.13062	9.57916	11.6	2.00254	27.7	27.2963	27.2816	27.4311	27.4865	27.313	27.5777	27.5598	27.7532	27.8201
	11.7	0.24041	0.43307	0.63345	0.89426	1.44976	2.19561	2.9464	3.94487	5.35469	7.27898	9.75599	11.7	2.06104	28.0235	27.5927	27.5718	27.7286	27.7901	27.6142	27.8827	27.853	28.0565	28.1192
	11.8	0.2497	0.44476	0.64484	0.9205	1.48597	2.24108	3.01448	4.02482	5.466	7.40913	9.9388	11.8	2.13032	28.3106	27.8813	27.8753	28.0336	28.0859	27.9255	28.1762	28.1635	28.353	28.4194
	11.9	0.25854	0.45353	0.65738	0.9484	1.52626	2.30035	3.07633	4.11701	5.57521	7.55465	10.1142	11.9	2.19211	28.5948	28.1844	28.1704	28.3314	28.3819	28.237	28.4838	28.4565	28.6519	28.7107
	12	0.26164	0.46683	0.6784	0.96939	1.55762	2.35336	3.15106	4.20029	5.68252	7.69892	10.3083	12	2.25387	28.8725	28.4779	28.468	28.6331	28.6865	28.5303	28.7824	28.7548	28.9442	29.0106
	12.1	0.26894	0.48026	0.68831	0.98606	1.58997	2.39822	3.2141	4.29553	5.80415	7.8422	10.497	12.1	2.44546	29.1638	28.7702	28.76	28.9291	28.9753	28.8418	29.0754	29.0533	29.2348	29.2999
	12.2	0.26976	0.4852	0.70701	1.01236	1.62563	2.45463	3.28807	4.38192	5.91233	7.99164	10.7621	12.2	15.7948	29.4338	29.0626	29.0614	29.2158	29.2795	29.1398	29.3733	29.3528	29.5162	29.5908
	12.3	0.28352	0.49908	0.73352	1.03667	1.66225	2.50425	3.3609	4.47344	6.03334	8.14595	11.4726	12.3	29.3505	29.726	29.3499	29.3627	29.5106	29.5699	29.445	29.6641	29.6426	29.8051	29.8724
	12.4	0.2834	0.52037	0.74172	1.07065	1.70697	2.56475	3.42748	4.56204	6.14924	8.28763	14.4071	12.4	29.7737	30.0052	29.6468	29.653	29.8128	29.8648	29.7366	29.9557	29.9418	30.0952	30.1667
	12.5	0.298	0.5292	0.76755	1.09567	1.7409	2.6246	3.50217	4.65909	6.26244	8.44451	19.6387	12.5	30.0547	30.2881	29.9292	29.9469	30.1035	30.1507	30.0404	30.2406	30.2281	30.3873	30.4471
	12.6	0.3022	0.53724	0.78692	1.1206	1.78221	2.67586	3.57418	4.75756	6.38532	8.59576	22.0206	12.6	30.34	30.5593	30.222	30.2426	30.3935	30.4383	30.3349	30.5364	30.5241	30.6615	30.7382
	12.7	0.31692	0.55964	0.79964	1.14851	1.82588	2.7385	3.65705	4.84805	6.51255	8.75155	22.6665	12.7	30.62	30.8444	30.516	30.5265	30.6771	30.7389	30.6185	30.8205	30.8015	30.9469	31.0148
	12.8	0.32036	0.57235	0.82804	1.16909	1.86397	2.79261	3.73117	4.94377	6.63718	8.90141	23.0085	12.8	30.8972	31.1212	30.8009	30.8241	30.969	31.0163	30.9108	31.1038	31.0929	31.2316	31.2945
	12.9	0.33243	0.58299	0.84902	1.19976	1.91344	2.8617	3.80786	5.03937	6.75839	9.06296	23.2963	12.9	31.179	31.4001	31.0917	31.1145	31.261	31.3044	31.2062	31.3916	31.3746	31.5169	31.5736
	13	0.33575	0.59466	0.86061	1.22349	1.94485	2.91853	3.88936	5.13835	6.88018	9.21857	23.5843	13	31.4571	31.677	31.3839	31.4046	31.5473	31.5926	31.493	31.6749	31.6646	31.7966	31.8578
	13.1	0.34427	0.61244	0.88426	1.26069	1.99495	2.97568	3.96875	5.24186	7.00797	9.3819	23.8677	13.1	31.7402	31.948	31.6686	31.6835	31.8306	31.8747	31.784	31.9556	31.9445	32.0766	32.1346
	13.2	0.35859	0.62986	0.90586	1.29009	2.03241	3.04845	4.04186	5.34605	7.1313	9.59775	24.1516	13.2	32.015	32.2323	31.9583	31.9771	32.1157	32.1608	32.0751	32.2354	32.2353	32.3428	32.4158
	13.3	0.36481	0.64983	0.92687	1.30994	2.08233	3.11166	4.12087	5.4452	7.26146	10.431	24.4309	13.3	32.2991	32.5038	32.2343	32.2657	32.3992	32.4399	32.3654	32.5222	32.5087	32.629	32.6882
	13.4	0.37162	0.6591	0.94534	1.3432	2.12302	3.16529	4.20512	5.54797	7.39035	15.6837	24.7299	13.4	32.5819	32.7776	32.5245	32.5503	32.6867	32.7209	32.6421	32.7996	32.7863	32.8993	32.9601
	13.5	0.37344	0.67114	0.97637	1.37391	2.17162	3.234	4.28545	5.65141	7.52989	23.7006	25.0129	13.5	32.8506	33.0603	32.8103	32.8362	32.9657	33.0071	32.9291	33.073	33.0692	33.17	33.2422
	13.6	0.39092	0.68525	0.99602	1.40657	2.22336	3.30381	4.37864	5.7644	7.65016	25.6544	25.3043	13.6	33.1347	33.3297	33.0949	33.1154	33.2403	33.2792	33.213	33.3525	33.3431	33.4474	33.5039
	13.7	0.39473	0.70999	1.02294	1.43556	2.26528	3.36858	4.46051	5.86102	7.789	26.0962	25.5968	13.7	33.4084	33.6065	33.3716	33.3925	33.519	33.5677	33.4962	33.6351	33.6178	33.7226	33.7822
	13.8	0.40592	0.72722	1.0346	1.47395	2.31191	3.4327	4.54083	5.96675	7.92275	26.3941	25.8879	13.8	33.6872	33.8775	33.6497	33.6836	33.7969	33.8411	33.7726	33.9025	33.8954	33.9965	34.0488
	13.9	0.41446	0.74012	1.06474	1.50268	2.36423	3.51014	4.62423	6.07766	8.06323	26.6837	26.1821	13.9	33.9584	34.15	33.9329	33.9643	34.0769	34.1167	34.0545	34.1795	34.1763	34.2626	34.3247
	14	0.42661	0.76145	1.08527	1.53984	2.4107	3.57323	4.71311	6.19171	8.19473	26.9632	26.481	14	34.2347	34.4187	34.2158	34.2418	34.3536	34.3958	34.3335	34.4555	34.4525	34.5317	34.5933
	14.1	0.44249	0.77735	1.10858	1.57374	2.46265	3.64317	4.81114	6.30366	8.32931	27.2463	26.7725	14.1	34.5151	34.6994	34.4926	34.5136	34.6287	34.6701	34.6105	34.7274	34.7182	34.7982	34.8577
	14.2	0.4515	0.79422	1.1381	1.6071	2.51356	3.71691	4.89124	6.41253	8.48313	27.5336	27.076	14.2	34.7938	34.9631	34.7743	34.8016	34.9014	34.9396	34.8807	34.9945	34.9972	35.0674	35.1248
	14.3	0.46248	0.81426	1.15956	1.63518	2.56698	3.78541	4.99125	6.52387	8.66243	27.8189	27.3787	14.3	35.0638	35.2306	35.0423	35.0683	35.1842	35.2153	35.1632	35.2674	35.261	35.3364	35.3946
	14.4	0.46956	0.83344	1.19077	1.67918	2.61462	3.86028	5.07956	6.63927	9.11162	28.1128	27.6741	14.4	35.3387	35.4978	35.325	35.3543	35.4548	35.4831	35.4292	35.5397	35.5364	35.6085	35.6621
	14.5	0.48271	0.85466	1.21806	1.70681	2.6689	3.93371	5.16812	6.75975	11.2742	28.4	27.9672	14.5	35.6163	35.7767	35.6021	35.625	35.7234	35.7565	35.7066	35.8042	35.8067	35.8777	35.918
	14.6	0.49092	0.87666	1.24497	1.75508	2.71808	4.01487	5.2621	6.87325	19.0701	28.6862	28.2742	14.6	35.8869	36.0422	35.879	35.9023	35.9912	36.0201	35.9757	36.0766	36.0738	36.1386	36.1881
	14.7	0.50705	0.89611	1.27409	1.78784	2.7803	4.08172	5.35322	6.98834	26.9873	28.9777	28.57	14.7	36.1586	36.3089	36.1463	36.1666	36.2612	36.3016	36.2457	36.3426	36.3385	36.3993	36.4518
	14.8	0.51226	0.91494	1.29536	1.81945	2.82852	4.16062	5.45295	7.10413	29.3056	29.2697	28.8728	14.8	36.4316	36.5806	36.4179	36.4485	36.5399	36.567	36.5149	36.6041	36.6074	36.6745	36.7213
	14.9	0.52616	0.93377	1.33078	1.86525	2.88464	4.23392	5.54717	7.22798	29.9063	29.5623	29.1785	14.9	36.6946	36.8429	36.6907	36.7172	36.8011	36.8353	36.7885	36.8819	36.8708	36.9363	36.9795
	15	0.54477	0.94909	1.35449	1.90132	2.93881	4.31208	5.6523	7.34498	30.2303	29.8591	29.4873	15	36.9637	37.1054	36.9644	36.9819	37.0737	37.1024	37.0651	37.1385	37.1399	37.1986	37.2385
	15.1	0.55557	0.97275	1.38675	1.93809	2.99339	4.39465	5.7417	7.46239	30.5254	30.1604	29.7888	15.1	37.2426	37.3749	37.2375	37.2624	37.3452	37.3702	37.3314	37.4019	37.4027	37.4554	37.4984
	15.2	0.5638	0.99287	1.41843	1.98517	3.05631	4.47492	5.84482	7.60572	30.815	30.4452	30.097	15.2	37.5142	37.6363	37.5129	37.5263	37.6103	37.6261	37.5995	37.6695	37.6684	37.7189	37.7666
	15.3	0.58129	1.02214	1.44355	2.01782	3.11415	4.55248	5.94403	7.86941	31.0936	30.7415	30.3959	15.3	37.7728	37.9076	37.7775	37.7988	37.8794	37.8996	37.8625	37.938	37.9339	37.9876	38.0193
	15.4	0.59932	1.03942	1.47124	2.0646	3.16825	4.63701	6.03684	9.64032	31.3875	31.0403	30.7081	15.4	38.0453	38.1628	38.0431	38.0613	38.1336	38.1603	38.1303	38.2	38.2033	38.2469	38.286
	15.5	0.61017	1.05887	1.50365	2.1094	3.23911	4.71793	6.14961	19.9679	31.6721	31.3457	31.0178	15.5	38.3147	38.4332	38.3151	38.3318	38.4077	38.4278	38.3927	38.4625	38.4562	38.5028	38.551
	15.6	0.61957	1.08612	1.53453	2.15045	3.298	4.79461	6.24617	30.4217	31.9618	31.6422	31.3134	15.6	38.5793	38.6921	38.5794	38.6047	38.6693	38.6928	38.6633	38.7183	38.7254	38.7664	38.8094
	15.7	0.64098	1.11074	1.5762	2.18851	3.34976	4.88468	6.34362	32.3843	32.2557	31.9424	31.6304	15.7	38.8478	38.9553	38.8465	38.8612	38.9278	38.9552	38.9253	38.9915	38.989	39.0325	39.0605
	15.8	0.65504	1.13665	1.60797	2.23513	3.41753	4.96059	6.44726	32.8099	32.5392	32.2338	31.942	15.8	39.1088	39.2185	39.1147	39.1314	39.1965	39.2212	39.1921	39.2413	39.2425	39.2926	39.3228
	15.9	0.66844	1.16166	1.6382	2.27639	3.4796	5.05164	6.55749	33.1081	32.8336	32.5395	32.2441	15.9	39.3762	39.478	39.3856	39.3937	39.4618	39.4796	39.4573	39.5085	39.5068	39.5466	39.5777
	16	0.68285	1.18579	1.66818	2.32727	3.54517	5.14179	6.67309	33.3859	33.1203	32.8441	32.5537	16	39.6406	39.7394	39.6434	39.669	39.7194	39.7356	39.7103	39.7692	39.764	39.7998	39.8444
	16.1	0.69084	1.20506	1.69936	2.36457	3.60256	5.22398	6.82951	33.6718	33.4202	33.1442	32.8695	16.1	39.9103	40.0068	39.9076	39.9316	39.9808	39.996	39.9773	40.0319	40.0266	40.0694	40.0992
	16.2	0.70521	1.2408	1.73521	2.41266	3.66318	5.31572	7.36831	33.9558	33.7153	33.4441	33.1777	16.2	40.1724	40.2675	40.1692	40.1874	40.2403	40.2589	40.2385	40.2875	40.2851	40.3199	40.3534
	16.3	0.71893	1.26134	1.77527	2.46357	3.7289	5.39743	10.2856	34.2391	33.9998	33.741	33.4877	16.3	40.4304	40.5238	40.4325	40.4567	40.5008	40.5191	40.5017	40.5517	40.5447	40.5838	40.6126
	16.4	0.73633	1.28518	1.80777	2.51417	3.79864	5.48853	21.032	34.534	34.2954	34.0522	33.7932	16.4	40.6979	40.7816	40.6987	40.7111	40.7713	40.7859	40.7644	40.8022	40.8083	40.8356	40.8612
	16.5	0.7538	1.31222	1.84821	2.55446	3.86476	5.57488	31.9108	34.8137	34.5926	34.3497	34.108	16.5	40.9573	41.0362	40.9608	40.9836	41.0221	41.0429	41.0156	41.0614	41.0603	41.0992	41.1213
	16.6	0.76944	1.34159	1.87877	2.60272	3.92708	5.66233	35.0191	35.0967	34.8848	34.6538	34.4161	16.6	41.2237	41.2962	41.2238	41.2388	41.2911	41.296	41.2859	41.3198	41.3201	41.3539	41.3847
	16.7	0.79358	1.37521	1.92221	2.65325	3.99968	5.75813	35.7364	35.3897	35.1894	34.9537	34.7319	16.7	41.4879	41.5603	41.4831	41.5024	41.5497	41.5569	41.5463	41.5852	41.5777	41.6121	41.6357
	16.8	0.81218	1.40216	1.95558	2.70274	4.06915	5.85106	36.0834	35.6766	35.4781	35.2645	35.0461	16.8	41.743	41.8111	41.7454	41.7589	41.8058	41.8171	41.7963	41.8415	41.839	41.8632	41.8861
	16.9	0.82659	1.42347	1.98946	2.75602	4.13818	5.9386	36.3635	35.9657	35.7728	35.568	35.3582	16.9	42.0003	42.0757	42.0154	42.0252	42.0672	42.0697	42.0595	42.0896	42.0896	42.1236	42.1433
	17	0.84452	1.45041	2.0332	2.80514	4.19845	6.04101	36.6511	36.2555	36.0712	35.8688	35.6705	17	42.2648	42.3355	42.2664	42.2773	42.3244	42.3309	42.311	42.3537	42.3465	42.3797	42.4041
	17.1	0.86616	1.49077	2.06976	2.85142	4.27244	6.19524	36.9303	36.5487	36.3675	36.1749	35.9801	17.1	42.519	42.5843	42.5285	42.5448	42.5803	42.5859	42.5766	42.6135	42.6107	42.6363	42.6524
	17.2	0.87986	1.52095	2.11639	2.90184	4.34144	7.14285	37.2136	36.8311	36.6696	36.4775	36.2974	17.2	42.7888	42.8439	42.7881	42.8055	42.8317	42.8503	42.8382	42.8615	42.8621	42.8879	42.915
	17.3	0.8956	1.54014	2.14607	2.96054	4.41465	14.8009	37.5027	37.1336	36.9674	36.7835	36.6117	17.3	43.0389	43.1078	43.0431	43.0613	43.0964	43.1094	43.0881	43.1216	43.1254	43.1426	43.162
	17.4	0.91795	1.56969	2.19827	3.00769	4.47783	32.3626	37.7817	37.4234	37.2688	37.0959	36.9194	17.4	43.306	43.357	43.3121	43.3128	43.3463	43.3561	43.348	43.3802	43.3763	43.3972	43.4197
	17.5	0.93281	1.6069	2.2385	3.06766	4.55785	37.8587	38.0684	37.7161	37.5734	37.4035	37.2314	17.5	43.5592	43.6215	43.564	43.575	43.6045	43.6219	43.6091	43.6307	43.6355	43.6482	43.6694
	17.6	0.95326	1.64283	2.27116	3.11248	4.63029	38.6649	38.3601	38.0012	37.8646	37.7073	37.5486	17.6	43.8135	43.8767	43.8195	43.8269	43.8645	43.8707	43.8663	43.8883	43.8889	43.9126	43.9312
	17.7	0.97725	1.67364	2.32131	3.17436	4.69821	38.9971	38.647	38.2989	38.1707	38.0217	37.8642	17.7	44.0719	44.1241	44.0836	44.0944	44.1182	44.13	44.1122	44.1384	44.1425	44.1594	44.1779
	17.8	0.99331	1.70689	2.36234	3.22697	4.76881	39.2755	38.9286	38.5904	38.4631	38.3171	38.1738	17.8	44.3314	44.3835	44.335	44.3487	44.3817	44.3871	44.3693	44.3992	44.3964	44.4194	44.4338
	17.9	1.01555	1.73585	2.39646	3.27785	4.84442	39.5602	39.2157	38.8793	38.7718	38.6288	38.4891	17.9	44.5932	44.6429	44.5969	44.6089	44.6351	44.6386	44.6348	44.6504	44.6564	44.6713	44.6845
	18	1.04109	1.7685	2.43935	3.33286	4.92302	39.8312	39.5009	39.1795	39.0671	38.9332	38.8002	18	44.8487	44.8972	44.8562	44.8576	44.8827	44.8946	44.8798	44.9116	44.9058	44.9241	44.9405
	18.1	1.05207	1.80276	2.49123	3.3959	4.99498	40.1176	39.7837	39.475	39.3727	39.2451	39.1144	18.1	45.1086	45.1444	45.1099	45.1153	45.1375	45.147	45.1454	45.1568	45.1605	45.181	45.193
	18.2	1.07662	1.8379	2.53158	3.45577	5.08135	40.3981	40.0749	39.7699	39.6746	39.5524	39.4216	18.2	45.3558	45.4077	45.36	45.3769	45.3994	45.399	45.3887	45.4215	45.42	45.4343	45.4419
	18.3	1.10274	1.868	2.58075	3.50862	5.19141	40.6793	40.372	40.0661	39.9681	39.8583	39.7399	18.3	45.6191	45.6577	45.6212	45.6253	45.6458	45.655	45.6546	45.6644	45.6705	45.6892	45.6989
	18.4	1.11721	1.90773	2.61572	3.56328	5.51469	40.9678	40.6538	40.3599	40.2809	40.1642	40.0509	18.4	45.8709	45.9167	45.8767	45.8866	45.9057	45.9171	45.9014	45.9262	45.9231	45.9354	45.9538
	18.5	1.1391	1.94333	2.67248	3.62599	7.39514	41.2428	40.942	40.6604	40.5821	40.4794	40.3672	18.5	46.123	46.1663	46.1363	46.1391	46.1566	46.171	46.1624	46.1778	46.1816	46.195	46.201
	18.6	1.16048	1.97477	2.71794	3.67937	16.7628	41.5271	41.2355	40.9476	40.8766	40.7798	40.6812	18.6	46.384	46.4152	46.3845	46.3935	46.4133	46.4258	46.409	46.4295	46.4282	46.4416	46.4534
	18.7	1.18319	2.01039	2.76344	3.74617	33.8323	41.8096	41.5238	41.2447	41.1752	41.0881	40.9924	18.7	46.6432	46.6728	46.6456	46.6501	46.6727	46.6721	46.67	46.6829	46.6894	46.6957	46.7148
	18.8	1.20817	2.05304	2.80455	3.79811	41.2103	42.0942	41.8077	41.543	41.4773	41.3925	41.3015	18.8	46.8898	46.9313	46.8956	46.9055	46.9182	46.9266	46.9256	46.9341	46.9315	46.9537	46.9606
	18.9	1.2289	2.0839	2.85873	3.862	42.737	42.3843	42.1092	41.8419	41.7864	41.7005	41.6181	18.9	47.1472	47.183	47.1522	47.1551	47.1785	47.1753	47.1714	47.1943	47.1942	47.1946	47.2079
	19	1.25955	2.11843	2.89691	3.92555	43.1854	42.6615	42.3947	42.1348	42.0818	42.016	41.928	19	47.4009	47.4354	47.4069	47.4146	47.4262	47.4344	47.4313	47.4404	47.4472	47.4497	47.4663
	19.1	1.28669	2.1631	2.94574	3.98515	43.488	42.9432	42.6837	42.4414	42.3942	42.3188	42.2371	19.1	47.6609	47.688	47.6576	47.6707	47.6867	47.6825	47.685	47.6948	47.6928	47.7071	47.7109
	19.2	1.30256	2.19964	2.99685	4.04319	43.7648	43.2398	42.9827	42.7379	42.691	42.6226	42.5474	19.2	47.9119	47.9367	47.9183	47.924	47.9373	47.9432	47.9319	47.9472	47.9466	47.9532	47.9702
	19.3	1.32845	2.24226	3.04174	4.11249	44.0433	43.5212	43.2709	43.037	42.9977	42.9301	42.8599	19.3	48.162	48.1888	48.1727	48.1754	48.1904	48.1891	48.1875	48.2049	48.204	48.2037	48.222
	19.4	1.35842	2.27819	3.09338	4.16583	44.3229	43.8051	43.5614	43.3311	43.3008	43.237	43.181	19.4	48.4151	48.4502	48.426	48.423	48.4397	48.443	48.4376	48.4504	48.4484	48.4564	48.4667
	19.5	1.37499	2.31398	3.14017	4.22998	44.6027	44.0933	43.8483	43.6304	43.5939	43.5487	43.4821	19.5	48.6705	48.7007	48.6819	48.6788	48.6993	48.7044	48.6984	48.7068	48.7044	48.7177	48.7276
	19.6	1.40953	2.35279	3.19631	4.29812	44.8784	44.3835	44.1393	43.9303	43.9052	43.8617	43.7971	19.6	48.9248	48.9497	48.9365	48.9354	48.9524	48.9457	48.9417	48.9624	48.9567	48.9655	48.9758
	19.7	1.434	2.3946	3.24289	4.35959	45.1513	44.6688	44.4328	44.2206	44.2105	44.1574	44.1059	19.7	49.1761	49.1979	49.1779	49.1859	49.2036	49.2076	49.2036	49.2068	49.2134	49.2221	49.2308
	19.8	1.45755	2.4345	3.30258	4.42399	45.4297	44.9574	44.7291	44.5177	44.5058	44.4679	44.4189	19.8	49.44	49.461	49.4337	49.445	49.4584	49.4502	49.4573	49.4626	49.4582	49.4635	49.4802
	19.9	1.47931	2.47849	3.35453	4.49057	45.7109	45.2437	45.024	44.8216	44.8097	44.7739	44.7229	19.9	49.6819	49.7014	49.6895	49.6967	49.7078	49.7037	49.6999	49.7125	49.7185	49.7255	49.7252
	20	1.50801	2.51366	3.39618	4.57065	45.9945	45.5212	45.3175	45.1156	45.1089	45.0751	45.0412	20	49.9389	49.9584	49.9488	49.9482	49.9545	49.9641	49.9572	49.9651	49.9604	49.9688	49.9827
	20.1	1.53554	2.55708	3.44729	4.78608	46.2675	45.8105	45.6036	45.4169	45.4103	45.3923	45.3399
	20.2	1.5679	2.60165	3.5029	6.67666	46.5577	46.098	45.9064	45.7148	45.7162	45.6949	45.6599
	20.3	1.59107	2.63972	3.55758	20.6571	46.8282	46.3952	46.1908	46.0108	46.0225	45.9977	45.9639
	20.4	1.62329	2.68551	3.60691	42.1022	47.1118	46.6841	46.4856	46.315	46.3151	46.3082	46.2733
	20.5	1.64501	2.72612	3.66893	46.9581	47.3928	46.9621	46.7855	46.6093	46.6191	46.6017	46.5848
	20.6	1.68559	2.77489	3.72094	47.6605	47.672	47.2568	47.0742	46.9045	46.9226	46.9109	46.8845
	20.7	1.71207	2.80964	3.76822	47.9661	47.9599	47.5471	47.3618	47.2076	47.2216	47.2131	47.1877
	20.8	1.73528	2.8604	3.83205	48.2461	48.2332	47.8373	47.6593	47.4983	47.5294	47.514	47.4976
	20.9	1.76131	2.90742	3.88496	48.5141	48.5218	48.1157	47.9559	47.8029	47.8261	47.8245	47.8126
	21	1.79309	2.95013	3.94112	48.7901	48.7991	48.4056	48.2484	48.0993	48.1222	48.121	48.1071
	21.1	1.82396	2.99248	4.00259	49.0719	49.0798	48.7037	48.5457	48.3952	48.4315	48.4336	48.4144
	21.2	1.85676	3.03857	4.34907	49.3463	49.3601	48.9851	48.8304	48.694	48.7271	48.7387	48.7283
	21.3	1.89173	3.08392	10.1882	49.6178	49.6478	49.2713	49.1236	48.9931	49.031	49.0307	49.0322
	21.4	1.91349	3.13136	39.9296	49.8939	49.92	49.5636	49.4248	49.2923	49.3298	49.3413	49.3297
	21.5	1.95155	3.18238	49.8668	50.1707	50.2113	49.8516	49.7191	49.5868	49.6213	49.6389	49.6379
	21.6	1.97704	3.2234	50.6859	50.4596	50.4895	50.148	50.0107	49.8788	49.927	49.9441	49.9359
	21.7	2.015	3.27253	50.9799	50.7314	50.7677	50.4361	50.3048	50.1748	50.2178	50.2363	50.2456
	21.8	2.05016	3.31439	51.2636	51.0076	51.0565	50.7182	50.5872	50.4805	50.5243	50.5461	50.5406
	21.9	2.07895	3.37448	51.5262	51.2896	51.3394	51.0067	50.8909	50.7722	50.815	50.8388	50.8515
	22	2.10926	3.42911	51.8092	51.5674	51.617	51.2916	51.1798	51.0718	51.1172	51.1448	51.1525
	22.1	2.14493	3.54441	52.0735	51.846	51.9023	51.5829	51.4718	51.3657	51.4101	51.4446	51.4496
	22.2	2.17831	3.8352	52.3469	52.1235	52.1869	51.874	51.7575	51.6607	51.7171	51.739	51.7441
	22.3	2.20815	4.90317	52.6281	52.3987	52.4627	52.1645	52.0576	51.953	52.0148	52.035	52.0487
	22.4	2.24678	8.78869	52.899	52.6746	52.7526	52.4561	52.3435	52.2539	52.3093	52.3325	52.3484
	22.5	2.27155	19.963	53.1746	52.9534	53.0365	52.7364	52.634	52.5403	52.6022	52.6311	52.6453
	22.6	2.31483	37.1634	53.4494	53.2279	53.3105	53.035	52.93	52.843	52.8935	52.9376	52.9492
	22.7	2.34734	48.5472	53.7254	53.5167	53.6037	53.3185	53.2255	53.1397	53.1936	53.236	53.2443
	22.8	2.37813	52.7019	53.9894	53.7866	53.877	53.607	53.5146	53.4319	53.4965	53.5235	53.5419
	22.9	2.42111	54.013	54.2724	54.0748	54.1568	53.8898	53.8067	53.7188	53.7801	53.8279	53.8368
	23	2.44689	54.5418	54.5427	54.3543	54.4491	54.1845	54.0948	54.0206	54.0805	54.1222	54.1361
	23.1	2.48893	54.8663	54.8166	54.6248	54.7271	54.4665	54.3907	54.3089	54.3731	54.4174	54.4305
	23.2	2.52068	55.1584	55.0956	54.9054	55.0036	54.7522	54.6806	54.6078	54.6728	54.7131	54.7298
	23.3	2.5513	55.4292	55.3715	55.1804	55.2872	55.0498	54.9649	54.8981	54.9606	55.0098	55.0192
	23.4	2.59039	55.6965	55.6353	55.4653	55.5753	55.3334	55.2529	55.1923	55.2537	55.3006	55.3219
	23.5	2.63042	55.968	55.9152	55.7417	55.8597	55.6203	55.5425	55.4775	55.543	55.5909	55.6172
	23.6	2.6637	56.2437	56.1884	56.0186	56.143	55.9014	55.8353	55.7713	55.8403	55.8811	55.908
	23.7	2.70719	56.5142	56.47	56.2976	56.4252	56.1947	56.1201	56.0613	56.1288	56.1775	56.1975
	23.8	2.8434	56.7913	56.7394	56.5827	56.6982	56.4762	56.4151	56.3489	56.4249	56.4721	56.4902
	23.9	4.03571	57.0597	57.0209	56.8631	56.9789	56.7607	56.6999	56.6463	56.718	56.7649	56.7872
	24	15.0327	57.3293	57.2936	57.1446	57.2649	57.0551	56.9864	56.9298	57.0017	57.0526	57.0756
	24.1	45.6938	57.6027	57.5734	57.4245	57.5442	57.3425	57.2783	57.2299	57.2972	57.3437	57.3747
	24.2	56.9725	57.8833	57.8474	57.6973	57.8267	57.6215	57.5659	57.5209	57.5862	57.6402	57.6666
	24.3	58.4008	58.1531	58.1212	57.9786	58.1061	57.9123	57.8584	57.8038	57.8758	57.9256	57.9559
	24.4	58.7701	58.4228	58.3974	58.2604	58.3916	58.191	58.1436	58.0994	58.1618	58.2217	58.2487

## Sheet: Figure 4
Figure 4
		panel (a)						panel (b)
			sample with notch		sample without notch
			vortices	vortices	vortices	vortices			sample	sample
			enter	enter	enter	enter			without	with
			via plain edge	via edge with notch	via one edge	via the other edge			notch	notch
		B, mT	Instability current, µA					B, mT	Crit. current, µA
		20	27.503	22.9109	26.4805	25.7944		-100	2.79357	2.7965
		30	23.9079	20.4135	23.6785	23.038		-90	3.30432	3.1931
		40	22.0977	19.2961	22.1501	21.2611		-80	3.6925	3.50987
		50	20.9954	18.7744	20.7517	20.1119		-70	3.99493	3.70496
		60	19.8961	18.2812	19.8742	19.4839		-60	4.29631	4.10556
		80	18.0904	17.2558	18.0104	17.6176		-55	4.59899	4.40158
		90	17.4998	16.858	17.4075	17.0824		-50	5.09719	4.79473
		100	16.983	16.3716	16.9334	16.6065		-45	5.60386	5.09016
		110	16.4997	16.0175	16.4464	16.3141		-40	6.19357	5.65001
		120	16.0942	15.6918	16.2832	15.8903		-38	6.40873	5.96527
		140	15.4095	14.9206	15.2033	14.9048		-36	6.80527	6.22723
		160	14.6963	14.4288	14.4986	14.2592		-34	7.30984	6.6117
		180	13.9896	13.7148	14.1824	13.8366		-32	7.70316	6.95875
		200	13.3107	13.2059	13.2582	13.0175		-30	8.19374	7.47961
		220	12.6464	12.7971	12.7114	12.5169		-28	8.90188	7.97866
		240	12.1122	11.7744	12.3323	12.1192		-26	9.70126	8.6957
								-24	10.6094	9.49773
								-22	11.4973	10.005
								-20	12.5067	10.7956
								-19	13.3043	11.519
								-18	14.0926	11.992
								-17	15.0054	12.4788
								-16	16.0012	13.2073
								-15	16.798	14.0423
								-14	17.7929	15.0261
								-13	19.1953	15.9673
								-12	20.9023	17.0245
								-11	22.8073	17.8644
								-10	25.202	18.7677
								-9	27.9957	19.8363
								-8	30.7122	20.9908
								-7	33.8557	22.4945
								-6	36.5681	24.0323
								-5	40.0651	25.9964
								-4	43.5505	27.9742
								-3	46.6197	30.5167
								-2	49.2328	31.9938
								-1	51.7967	33.5057
								0	55.0065	35.5415
								1	51.8146	37.479
								2	49.2373	39.4838
								3	46.624	41.2051
								4	43.5422	42.9505
								5	40.0776	44.4695
								6	36.5696	45.9879
								7	33.8555	47.3937
								8	30.7031	48.0358
								9	27.9928	45.9681
								10	25.2096	43.0119
								11	22.8022	39.0492
								12	20.8903	34.014
								13	19.1984	29.0504
								14	17.8046	23.8018
								15	16.7965	19.6081
								16	15.9935	17.008
								17	14.9999	15.5038
								18	14.0928	14.7993
								19	13.2952	13.5046
								20	12.5	12.4998
								22	11.5051	11.4987
								24	10.4992	10.503
								26	9.59414	9.6037
								28	8.9016	8.90794
								30	8.19212	8.20915
								32	7.69453	7.70511
								34	7.29847	7.30633
								36	6.80087	6.79988
								38	6.39646	6.39499
								40	6.15665	6.15289
								45	5.4947	5.3959
								50	4.99677	4.89701
								55	4.60353	4.70327
								60	4.20399	4.10121
								70	3.99673	3.80485
								80	3.70404	3.70827
								90	3.4028	3.50958
								100	2.99412	3.37901

## Sheet: Figure 6a
Figure 6a
		1 um	500 nm
	Current	Voltage at 4.2 K, mV
	uA	50 mT	50 mT
	0	0.01519	0.01707
	0.1	0.00322	0.00438
	0.2	0.00553	0.00934
	0.3	0.00809	0.00856
	0.4	0.01202	0.01322
	0.5	0.00341	0.01732
	0.6	0.01473	0.01031
	0.7	0.01684	0.01081
	0.8	0.00681	0.02068
	0.9	0.01344	0.01883
	1	0.01157	0.0114
	1.1	0.02018	0.00675
	1.2	0.01421	0.01904
	1.3	0.01262	0.01473
	1.4	0.0156	0.01687
	1.5	0.01759	0.01059
	1.6	0.01604	0.01798
	1.7	0.02214	0.01988
	1.8	0.02753	0.01471
	1.9	0.01896	0.01738
	2	0.02021	0.0139
	2.1	0.02024	0.01387
	2.2	0.0278	0.02626
	2.3	0.02192	0.01726
	2.4	0.03336	0.01498
	2.5	0.03531	0.0169
	2.6	0.03749	0.02599
	2.7	0.03504	0.01585
	2.8	0.02892	0.02734
	2.9	0.03406	0.02357
	3	0.04335	0.03111
	3.1	0.04098	0.02507
	3.2	0.04002	0.03688
	3.3	0.04177	0.03799
	3.4	0.04627	0.03051
	3.5	0.04861	0.02785
	3.6	0.05174	0.03951
	3.7	0.04616	0.04213
	3.8	0.04959	0.03884
	3.9	0.05392	0.04882
	4	0.06053	0.05426
	4.1	0.06493	0.05693
	4.2	0.05951	0.05823
	4.3	0.06582	0.06211
	4.4	0.06276	0.06777
	4.5	0.06802	0.06644
	4.6	0.07813	0.07545
	4.7	0.07062	0.08223
	4.8	0.07582	0.08044
	4.9	0.07866	0.08348
	5	0.08564	0.09011
	5.1	0.08859	0.10894
	5.2	0.09187	0.11501
	5.3	0.09382	0.11615
	5.4	0.09144	0.13172
	5.5	0.09693	0.13664
	5.6	0.09852	0.14154
	5.7	0.1068	0.15638
	5.8	0.11589	0.16372
	5.9	0.11198	0.17303
	6	0.11446	0.19055
	6.1	0.12285	0.20543
	6.2	0.12572	0.22461
	6.3	0.13076	0.22761
	6.4	0.14327	0.24531
	6.5	0.14758	0.2736
	6.6	0.14767	0.28743
	6.7	0.14685	0.31008
	6.8	0.16074	0.33644
	6.9	0.16494	0.35857
	7	0.16232	0.38764
	7.1	0.16723	0.40567
	7.2	0.17766	0.43588
	7.3	0.18243	0.47044
	7.4	0.192	0.50681
	7.5	0.19474	0.52936
	7.6	0.19956	0.56834
	7.7	0.2059	0.60587
	7.8	0.21138	0.65673
	7.9	0.21568	0.69952
	8	0.22826	0.74012
	8.1	0.23888	0.78994
	8.2	0.24666	0.8466
	8.3	0.24782	0.90176
	8.4	0.25864	0.95888
	8.5	0.26787	1.02834
	8.6	0.26555	1.08373
	8.7	0.27729	1.14582
	8.8	0.29008	1.23175
	8.9	0.29434	1.29444
	9	0.30741	1.37605
	9.1	0.30816	1.45939
	9.2	0.32521	1.53935
	9.3	0.3268	1.64206
	9.4	0.33566	1.7288
	9.5	0.35351	1.82844
	9.6	0.35811	1.93986
	9.7	0.36727	2.04562
	9.8	0.38401	2.15479
	9.9	0.38983	2.26109
	10	0.40585	2.37928
	10.1	0.41865	2.51186
	10.2	0.43055	2.63515
	10.3	0.44123	2.76184
	10.4	0.45306	2.89229
	10.5	0.45631	3.02725
	10.6	0.4673	3.17248
	10.7	0.48544	3.32678
	10.8	0.4996	3.46636
	10.9	0.51403	3.62599
	11	0.51912	3.77223
	11.1	0.5349	3.93893
	11.2	0.54658	4.46069
	11.3	0.5619	31.7781
	11.4	0.58218	59.5819
	11.5	0.59759	60.5984
	11.6	0.61526	61.2579
	11.7	0.63345	61.9177
	11.8	0.64484	62.5654
	11.9	0.65738	63.2216
	12	0.6784	63.8782
	12.1	0.68831	64.534
	12.2	0.70701	65.1952
	12.3	0.73352	65.851
	12.4	0.74172	66.5119
	12.5	0.76755	67.1619
	12.6	0.78692	67.82
	12.7	0.79964	68.476
	12.8	0.82804	69.1301
	12.9	0.84902	69.7813
	13	0.86061	70.4337
	13.1	0.88426	71.0739
	13.2	0.90586	71.7247
	13.3	0.92687	72.3781
	13.4	0.94534	73.0223
	13.5	0.97637	73.6618
	13.6	0.99602	74.3022
	13.7	1.02294	74.9286
	13.8	1.0346	75.5619
	13.9	1.06474	76.2058
	14	1.08527	76.8353
	14.1	1.10858	77.4544
	14.2	1.1381	78.0906
	14.3	1.15956	78.7048
	14.4	1.19077	79.3269
	14.5	1.21806	79.9461
	14.6	1.24497	80.5628
	14.7	1.27409	81.1908
	14.8	1.29536	81.7913
	14.9	1.33078	82.4083
	15	1.35449	83.0115
	15.1	1.38675	83.6303
	15.2	1.41843	84.2389
	15.3	1.44355	84.8392
	15.4	1.47124	85.4392
	15.5	1.50365	86.0426
	15.6	1.53453	86.639
	15.7	1.5762	87.2371
	15.8	1.60797	87.8167
	15.9	1.6382	88.4125
	16	1.66818	89.0024
	16.1	1.69936	89.5969
	16.2	1.73521	90.1857
	16.3	1.77527	90.771
	16.4	1.80777	91.3569
	16.5	1.84821	91.9426
	16.6	1.87877	92.5369
	16.7	1.92221	93.1134
	16.8	1.95558	93.7027
	16.9	1.98946	94.2792
	17	2.0332	94.8578
	17.1	2.06976	95.4288
	17.2	2.11639	96.0136
	17.3	2.14607	96.5792
	17.4	2.19827	97.1582
	17.5	2.2385	97.7356
	17.6	2.27116	98.3121
	17.7	2.32131	98.8866
	17.8	2.36234	99.4506
	17.9	2.39646	100.035
	18	2.43935	100.598
	18.1	2.49123	101.166
	18.2	2.53158	101.743
	18.3	2.58075	102.315
	18.4	2.61572	102.89
	18.5	2.67248	103.452
	18.6	2.71794	104.015
	18.7	2.76344	104.593
	18.8	2.80455	105.16
	18.9	2.85873	105.723
	19	2.89691	106.29
	19.1	2.94574	106.853
	19.2	2.99685	107.415
	19.3	3.04174	107.991
	19.4	3.09338	108.561
	19.5	3.14017	109.111
	19.6	3.19631	109.685
	19.7	3.24289	110.249
	19.8	3.30258	110.817
	19.9	3.35453	111.386
	20	3.39618	111.945
	20.1	3.44729	112.498
	20.2	3.5029	113.077
	20.3	3.55758	113.631
	20.4	3.60691	114.199
	20.5	3.66893	114.756
	20.6	3.72094	115.329
	20.7	3.76822	115.877
	20.8	3.83205	116.443
	20.9	3.88496	117.007
	21	3.94112	117.577
	21.1	4.00259	118.127
	21.2	4.34907	118.691
	21.3	10.1882	119.261
	21.4	39.9296	119.822
	21.5	49.8668	120.388
	21.6	50.6859	120.937
	21.7	50.9799	121.497
	21.8	51.2636	122.066
	21.9	51.5262	122.619
	22	51.8092	123.197
	22.1	52.0735	123.751
	22.2	52.3469	124.304
	22.3	52.6281	124.881
	22.4	52.899	125.439
	22.5	53.1746	126.002
	22.6	53.4494	126.552
	22.7	53.7254	127.118
	22.8	53.9894	127.681
	22.9	54.2724	128.239
	23	54.5427	128.805
	23.1	54.8166	129.357
	23.2	55.0956	129.927
	23.3	55.3715	130.485
	23.4	55.6353	131.033
	23.5	55.9152	131.597
	23.6	56.1884	132.166
	23.7	56.47	132.721
	23.8	56.7394	133.291
	23.9	57.0209	133.841
	24	57.2936	134.404
	24.1	57.5734	134.967
	24.2	57.8474	135.525
	24.3	58.1212	136.086
	24.4	58.3974	136.646

## Sheet: Figure 7
Figure 7
	panels (a) and (b)			panel (c)													panel (d)
	T, K	rho, µOhmcm		B->	0T	0.5T	1T	2T	3T	4T	5T	6T	7T	8T	9T		norm. temp	pairbreak. current, µA
	284.4	517.732		T, K	normalized resistance												0.5	128.853
	284.3	517.761		1.55105	--		--	0.000938905	0.00207	--	0.00323	--	0.07823	0.67378	1.02656		0.55	114.976
	284.3	517.774		1.56692	--		--	0.0066	0.00101	--	0.0013	--	0.07648	0.68958	1.02397		0.6	101.458
	284.3	517.778		1.58868	--		--	0.00529	0.00719	--	0.00266	--	0.08827	0.69771	1.03024		0.65	86.6787
	284.2	517.792		1.61205	--		--	-0.00115	0.00567	--	0.00192	--	0.09272	0.72966	1.03043		0.7	71.8459
	284.2	517.798		1.62981	--		--	0.000882001	0.00675	--	0.00593	--	0.09742	0.74217	1.03229		0.75	57.5628
	284.2	517.806		1.65236	--		--	0.000775941	0.000102564	--	0.00307	--	0.10369	0.76335	1.03359		0.8	42.5921
	284.1	517.817		1.66964	--		0.0057	0.00593	0.00475	--	0.00455	--	0.11547	0.77612	1.03532		0.85	28.8655
	284.1	517.818		1.69147	--		-1.24399e-05	0.000212316	-0.000474534	--	0.00522	--	0.1174	0.80024	1.02639		0.9	16.0886
	284.1	517.823		1.70721	--		0.00489	0.00174	0.00267	--	0.000190437	--	0.1291	0.80357	1.03601		0.95	5.90272
	284	517.833		1.72523	--		0.00302	0.00658	0.00391	--	-8.97758e-05	0.01234	0.13935	0.82955	1.02984		0.97	2.71394
	284	517.828		1.75085	--		0.00609	0.00381	0.00117	0.00151	0.00576	0.00842	0.1493	0.84054	1.03492
	284	517.827		1.77207	--		0.00562	0.00471	0.00151	-0.000591732	0.00374	0.00657	0.15855	0.85436	1.03505
	283.9	517.852		1.79331	--		0.00116	0.00101	0.000993706	-0.00080772	0.00196	0.01132	0.17258	0.87327	1.02883
	283.9	517.856		1.80894	--		9.4838e-05	0.00458	0.00724	0.00451	0.00637	0.01438	0.18712	0.87898	1.03638
	283.8	517.866		1.8289	--		0.00539	0.00238	0.000237334	0.0026	0.00649	0.01051	0.20256	0.89245	1.0339
	283.8	517.874		1.84757	--		0.0065	0.00191	0.00442	0.00685	0.00299	0.01664	0.2198	0.89065	1.02923
	283.8	517.879		1.87226	--		0.00714	-0.00306	0.000473385	0.00827	0.00898	0.01926	0.23677	0.90871	1.03695
	283.7	517.87		1.89315	--		0.000613306	0.00206	0.00437	0.000357308	0.00453	0.01478	0.25555	0.91805	1.0308
	283.7	517.892		1.91277	--		-0.00153	-0.000269502	0.00338	0.00449	0.00283	0.01999	0.27616	0.9256	1.03446
	283.7	517.894		1.93089	--		0.00252	0.00446	0.00332	0.00812	0.00696	0.0163	0.29712	0.93391	1.03256
	283.6	517.9		1.95067	--		0.00451	-0.000658128	0.00479	0.00614	0.0048	0.02154	0.31259	0.9401	1.03141
	283.6	517.902		1.96774	--		-0.00139	0.00491	0.00434	0.00779	0.008	0.02576	0.33519	0.94674	1.03241
	283.6	517.933		1.98892	--		0.00249	-0.00225	0.00273	0.00662	0.00748	0.02359	0.35987	0.95697	1.03439
	283.5	517.929		2.00719	--		-0.00111	-0.000728202	0.00347	0.00404	0.00755	0.02687	0.38171	0.95517	1.03157
	283.5	517.933		2.03221	--		0.0056	-0.00113	0.00706	0.00195	0.00697	0.02411	0.39896	0.95909	1.03913
	283.4	517.931		2.05259	--		0.00798	-0.000660877	0.00256	0.0076	0.00538	0.03202	0.42708	0.96975	1.0386
	283.4	517.962		2.06983	--		0.000658946	-0.0014	0.00523	-0.00119	0.00561	0.02774	0.44771	0.97383	1.03667
	283.4	517.97		2.09041	--		0.00316	0.00194	-0.000840652	-0.000508403	0.00629	0.02909	0.46989	0.97687	1.04086
	283.3	517.974		2.10882	--		-0.00184	0.00605	0.00469	0.00625	0.01029	0.03248	0.49544	0.98512	1.03668
	283.3	517.96		2.12842	--		0.00159	0.004	0.00549	0.00849	0.00885	0.0385	0.52433	0.97938	1.04115
	283.3	517.97		2.14823	--		0.00776	0.00654	-0.00161	0.00326	0.00857	0.04146	0.54902	0.99083	1.04137
	283.2	517.968		2.16771	--		-0.000130464	0.00085273	0.00377	0.00484	0.00295	0.04817	0.57133	0.98897	1.03503
	283.2	517.973		2.19144	--		0.000467928	0.00228	-0.00111	0.00742	0.00853	0.05187	0.59316	0.98738	1.03856
	283.1	517.982		2.20809	--		0.00469	0.00508	0.00061943	0.00844	0.00946	0.04686	0.6175	0.99642	1.03756
	283.1	517.987		2.23237	--		0.00657	0.00165	5.04018e-05	0.00545	0.00633	0.05688	0.65132	0.99041	1.0415
	283.1	518.006		2.24564	--		0.00638	0.00325	0.00129	0.00101	0.01202	0.0553	0.66876	0.99493	1.03802
	283	518.007		2.27006	--		0.00406	0.00375	0.00155	0.00493	0.00784	0.06955	0.69758	0.99608	1.03895
	283	518.006		2.29444	--		-0.000861267	-0.00237	0.00272	-0.000833734	0.00695	0.06646	0.7237	0.99848	1.03626
	283	518.002		2.31101	--		-0.000547192	0.00444	0.0071	0.000502393	0.0062	0.07899	0.7371	0.99658	1.03648
	282.9	518.02		2.3335	--		0.00131	0.00238	-0.00151	0.00166	0.01341	0.08538	0.76187	0.99804	1.03589
	282.9	518.026		2.34659	--		0.00496	0.0055	-0.000617363	0.00483	0.00848	0.0913	0.78288	1.00414	1.03631
	282.8	518.03		2.36614	--		0.00115	0.00245	0.0049	0.00236	0.00957	0.09632	0.80599	1.00628	1.04189
	282.8	518.042		2.39176	--		-0.000178093	-0.00186	0.00635	0.00464	0.00936	0.10153	0.82587	1.00409	1.03948
	282.8	518.045		2.41128	--		0.00191	0.00611	0.0043	0.00276	0.01193	0.10586	0.84062	1.00389	1.03927
	282.7	518.05		2.43362	--		0.00279	-0.00246	-0.00108	0.00891	0.01721	0.11587	0.85596	1.00656	1.04076
	282.7	518.053		2.45329	--		0.000961098	0.00563	0.00738	0.00631	0.01795	0.1277	0.87774	1.00678	1.03901
	282.7	518.066		2.46806	--		0.00618	0.00373	0.00323	0.00176	0.01227	0.1444	0.88892	1.00976	1.0428
	282.6	518.058		2.49229	--		-0.0014	0.00445	0.00553	-0.000119399	0.01792	0.15606	0.90011	1.01479	1.03879
	282.6	518.091		2.50714	--		0.00323	0.00259	-0.00056266	0.00598	0.01219	0.15885	0.91449	1.01166	1.03916
	282.5	518.102		2.5281	--		-0.000600287	0.00537	0.00737	0.00903	0.01529	0.1732	0.9204	1.01185	1.03869
	282.5	518.077		2.554	--		0.00311	0.00211	0.00806	0.00254	0.01523	0.1911	0.9303	1.0176	1.03681
	282.5	518.098		2.56763	--		-0.000358614	0.00614	0.00671	0.00799	0.01682	0.20594	0.93762	1.01114	1.04195
	282.4	518.105		2.58773	--		-0.000359649	-0.0014	0.00772	0.00848	0.02322	0.2232	0.93583	1.01044	1.03608
	282.4	518.107		2.60524	--		0.000855046	0.00118	-0.00058614	0.00896	0.02054	0.2479	0.94999	1.01046	1.03728
	282.3	518.122		2.62695	--	--	-0.00103	0.00384	0.00562	0.00847	0.02144	0.26493	0.948	1.01324	1.03907
	282.3	518.12		2.65086	--	--	-0.000220697	0.00182	0.00387	0.00368	0.0243	0.28857	0.95493	1.01791	1.03992
	282.3	518.128		2.66635	--	--	0.00276	0.0016	0.00284	0.01042	0.03257	0.30417	0.95419	1.01196	1.04329
	282.2	518.131		2.68837	--	--	0.00134	-0.000207921	-0.000168082	0.00651	0.02778	0.32789	0.96613	1.01832	1.03406
	282.2	518.131		2.70769	--	--	0.0051	0.000944224	0.00416	0.01083	0.02859	0.3511	0.96719	1.01819	1.03846
	282.1	518.152		2.7284	--	--	0.00205	0.00661	0.00343	0.00474	0.03886	0.38016	0.96409	1.01354	1.03654
	282.1	518.157		2.75191	--	--	0.00258	0.00614	-0.00183	0.00314	0.03404	0.40799	0.97436	1.01249	1.0378
	282.1	518.161		2.76988	--	--	-0.00265	0.00178	0.00627	0.00723	0.03908	0.43655	0.97008	1.02011	1.03765
	282	518.159		2.78913	--	--	0.00129	-0.00114	0.000341651	0.00449	0.04537	0.45871	0.98052	1.02317	1.0431
	282	518.172		2.81131	--	--	0.00495	0.00628	-0.00182	0.00494	0.04976	0.48328	0.97972	1.0153	1.03992
	281.9	518.175		2.82909	--	--	0.00142	-0.000438083	0.00767	0.0085	0.05309	0.51472	0.98383	1.01806	1.04218
	281.9	518.179		2.85443	--	--	0.0033	0.00476	0.00059089	0.00872	0.05442	0.5422	0.98266	1.02016	1.04337
	281.9	518.191		2.87051	--	--	0.00659	-0.000335518	-0.000401304	0.00441	0.05866	0.57051	0.98672	1.02242	1.03487
	281.8	518.205		2.88657	--	--	8.70141e-05	0.00341	0.0032	0.0104	0.07209	0.59453	0.98036	1.02258	1.04328
	281.8	518.21		2.90778	--	--	0.00228	0.0041	0.00358	0.00453	0.07277	0.62516	0.98897	1.02442	1.03538
	281.7	518.212		2.92691	--	--	0.00338	0.00334	0.00431	0.00641	0.08369	0.64928	0.99271	1.02067	1.0421
	281.7	518.23		2.94772	--	--	0.00536	0.000440353	-0.00155	0.00834	0.08828	0.67824	0.99353	1.01619	1.03828
	281.7	518.226		2.96541	--	--	0.00336	-0.00281	0.000502884	0.01315	0.09389	0.70072	0.99445	1.02366	1.04094
	281.6	518.227		2.98531	--	--	0.00427	0.00355	-0.00156	0.01303	0.1047	0.72834	0.98754	1.02069	1.03653
	281.6	518.241		3.01384	--	--	0.000381351	0.00198	0.000663339	0.00864	0.1184	0.75756	0.99447	1.02087	1.04154
	281.5	518.25		3.0329	--	--	0.000846175	0.00106	0.00771	0.00881	0.12593	0.77501	0.99348	1.02316	1.04263
	281.5	518.247		3.04666	--	--	-0.000860632	0.00243	0.000790304	0.0096	0.13521	0.80103	0.99302	1.01715	1.04002
	281.5	518.264		3.07285	--	--	0.00652	0.00557	-0.00126	0.0121	0.14651	0.81936	0.99713	1.01965	1.04189
	281.4	518.274		3.09438	--	--	-0.00244	0.00666	0.0018	0.01959	0.16749	0.84224	0.99283	1.02337	1.03667
	281.4	518.274		3.11071	--	--	-0.00113	0.00431	0.00634	0.01551	0.18331	0.8598	0.99462	1.0244	1.03619
	281.3	518.274		3.13226	--	--	0.00627	-0.00176	0.00173	0.01894	0.19286	0.8715	0.99882	1.01926	1.04436
	281.3	518.28		3.1521	--	0.0049	-0.00183	-0.000117372	0.00807	0.01991	0.21019	0.88583	0.99634	1.01925	1.03846
	281.3	518.288		3.17395	--	-0.00192	-0.00208	0.00159	-0.00092665	0.02119	0.23798	0.89549	0.99966	1.02683	1.03567
	281.2	518.301		3.19405	--	-0.000581662	-0.000975511	0.00485	0.00368	0.02593	0.25851	0.90001	0.99518	1.02726	1.03956
	281.2	518.308		3.20609	--	-0.000915494	0.000798684	0.00326	-0.000281959	0.02777	0.2791	0.91395	0.99874	1.02043	1.04239
	281.1	518.304		3.22632	--	0.000444569	0.00366	0.00638	-0.000768132	0.02957	0.29668	0.92072	0.99855	1.019	1.0392
	281.1	518.314		3.24789	--	0.00611	0.00251	0.00502	0.00391	0.0305	0.31552	0.92372	0.99872	1.01946	1.04054
	281.1	518.322		3.27382	--	0.00118	-0.00264	0.00585	-0.00113	0.03055	0.34193	0.92782	1.00534	1.02342	1.04186
	281	518.327		3.29451	--	0.00368	-0.00278	0.000529742	-8.16875e-05	0.03598	0.37043	0.93921	0.99846	1.02352	1.03966
	281	518.334		3.31323	--	0.00484	0.00417	-0.00113	0.00832	0.03499	0.39914	0.94073	1.00378	1.01801	1.04276
	280.9	518.346		3.33011	--	0.00412	-0.00264	-0.00167	0.00144	0.04076	0.42027	0.94819	0.99887	1.02781	1.04288
	280.9	518.345		3.35387	--	0.0045	0.00401	0.00476	0.00394	0.04206	0.44426	0.95317	1.00512	1.02247	1.04357
	280.8	518.349		3.36695	--	0.00376	0.000700525	0.00617	0.00276	0.05239	0.48223	0.94931	0.99924	1.02688	1.04178
	280.8	518.364		3.38648	--	-5.53321e-05	-0.0029	0.00218	0.00527	0.05445	0.50546	0.95156	1.00029	1.01988	1.03915
	280.8	518.374		3.41416	--	-0.000930754	0.0025	0.00033225	0.00363	0.05397	0.53602	0.95747	0.99952	1.02114	1.03758
	280.7	518.373		3.43046	--	0.00509	0.0045	0.00116	0.00463	0.05957	0.56121	0.95977	1.00941	1.02512	1.04004
	280.7	518.387		3.44884	--	0.00606	0.00478	-0.00141	0.00664	0.07445	0.59142	0.96523	1.00609	1.02732	1.04225
	280.6	518.398		3.47233	--	0.00523	-0.00152	0.00299	0.00901	0.0799	0.62048	0.9691	1.00629	1.02211	1.03677
	280.6	518.388		3.4941	--	0.00705	0.00371	0.000994407	0.01188	0.0878	0.65155	0.9748	1.00424	1.02721	1.03692
	280.6	518.402		3.50844	--	0.00193	0.00513	0.00466	0.00544	0.08695	0.6766	0.97302	1.00883	1.02346	1.04225
	280.5	518.411		3.53479	--	0.00699	-0.000600283	0.00425	0.00392	0.09962	0.69295	0.97806	1.00924	1.01997	1.04134
	280.5	518.408		3.55249	--	0.000706328	0.00391	0.00725	0.00668	0.11245	0.71764	0.97514	1.00895	1.01923	1.03767
	280.4	518.425		3.57242	--	-0.00168	0.00681	0.000269007	0.00812	0.11798	0.74038	0.97722	1.00772	1.02855	1.03488
	280.4	518.428		3.58662	--	-0.00131	0.00294	0.00695	0.00938	0.13651	0.76936	0.98081	1.00695	1.02536	1.04128
	280.3	518.443		3.6073	--	0.00136	0.000696045	0.00288	0.01307	0.14591	0.78559	0.9807	1.00455	1.02193	1.04169
	280.3	518.446		3.62536	--	0.000625401	0.00204	0.00379	0.00932	0.16569	0.80496	0.9829	1.0111	1.02291	1.0338
	280.3	518.457		3.65047	--	0.00403	0.00538	0.00104	0.01726	0.18815	0.8229	0.98731	1.00951	1.02283	1.03385
	280.2	518.465		3.67476	--	-0.00106	0.00605	0.000575198	0.01976	0.20268	0.84174	0.98996	1.00366	1.02531	1.03723
	280.2	518.469		3.69122	--	0.0064	0.0033	-0.000132027	0.01584	0.21688	0.85425	0.98988	1.00494	1.02629	1.039
	280.1	518.465		3.7078	--	0.00104	0.00584	0.00299	0.02401	0.24269	0.86466	0.98998	1.007	1.0243	1.03349
	280.1	518.478		3.73105	--	0.00489	0.00412	0.00592	0.02234	0.25474	0.87974	0.98938	1.00795	1.02709	1.03953
	280.1	518.488		3.74949	--	0.00594	0.00542	0.00711	0.02523	0.28017	0.89163	0.9894	1.00853	1.02543	1.03359
	280	518.49		3.77415	--	0.00442	-0.00229	0.00705	0.02792	0.30925	0.89422	0.99423	1.00674	1.02412	1.04036
	280	518.5		3.79402	--	0.00262	0.00476	0.00608	0.0263	0.33369	0.90319	0.99084	1.00571	1.02276	1.03528
	279.9	518.5		3.80911	--	0.00412	-0.0015	0.00814	0.03773	0.3607	0.90767	0.98915	1.01269	1.02239	1.03606
	279.9	518.517		3.8274	--	-0.00118	0.00706	0.00805	0.03166	0.38589	0.9211	0.99006	1.00943	1.02557	1.03975
	279.8	518.525		3.85352	--	0.00174	0.000378251	0.00271	0.03885	0.4122	0.92967	0.99089	1.01311	1.02675	1.04125
	279.8	518.537		3.868	--	0.00584	0.00581	0.00848	0.0459	0.44302	0.92913	0.99221	1.00711	1.02824	1.03458
	279.8	518.541		3.89011	--	0.00376	0.00701	-0.000200005	0.04432	0.47556	0.93669	0.991	1.01329	1.02226	1.03237
	279.7	518.539		3.90654	--	0.00155	-0.00188	0.0032	0.05456	0.50593	0.94459	0.99151	1.0094	1.02558	1.03733
	279.7	518.551		3.93415	--	-0.00153	0.00418	0.00815	0.06083	0.54551	0.951	0.99959	1.0096	1.02425	1.0404
	279.6	518.554		3.95136	--	0.00443	0.00565	0.00273	0.07148	0.57147	0.95551	0.99931	1.00693	1.02787	1.03872
	279.6	518.561		3.97374	--	0.00475	0.00648	0.00278	0.08403	0.59876	0.95719	0.99767	1.00827	1.02068	1.03735
	279.5	518.566		3.98702	--	0.00581	0.00474	0.00388	0.08758	0.62904	0.96146	0.994	1.00986	1.02199	1.03438
	279.5	518.588		4.01365	--	0.00297	0.00708	0.00819	0.10819	0.66073	0.95706	0.99398	1.0073	1.02329	1.03349
	279.5	518.578		4.03433	--	-0.000260408	0.00461	0.00292	0.12126	0.68532	0.96751	1.00112	1.01128	1.02373	1.03242
	279.4	518.595		4.04865	--	-0.00143	-0.00261	0.00705	0.13292	0.71274	0.96983	1.00414	1.01128	1.02785	1.03633
	279.4	518.603		4.0668	--	-0.00157	-0.000617248	0.00501	0.15449	0.74368	0.96537	1.00354	1.00661	1.02307	1.03381
	279.3	518.591		4.09016	--	0.00126	-0.000375347	0.00638	0.16669	0.76134	0.97219	1.00221	1.01318	1.02577	1.0328
	279.3	518.62		4.11229	--	0.00586	0.000988984	0.01094	0.18831	0.78987	0.97463	0.9985	1.00922	1.02821	1.03393
	279.2	518.619		4.12777	--	0.00557	0.000456488	0.01179	0.21343	0.80422	0.97568	0.99939	1.01588	1.0278	1.03396
	279.2	518.634		4.14702	--	0.00237	-0.00281	0.01824	0.23524	0.81864	0.97166	1.00337	1.008	1.02019	1.03317
	279.2	518.634		4.17041	--	0.00152	0.00212	0.01667	0.253	0.83232	0.98184	1.00395	1.00694	1.02229	1.03327
	279.1	518.634		4.18912	--	0.00608	0.00213	0.01789	0.27418	0.84626	0.97572	0.99794	1.01404	1.0278	1.03653
	279.1	518.645		4.2084	--	-0.00238	0.00212	0.02446	0.3	0.85981	0.98532	1.00416	1.01521	1.02211	1.03412
	279	518.656		4.23043	--	-0.00226	0.00442	0.02268	0.33363	0.8776	0.98397	1.00108	1.00692	1.02817	1.03981
	279	518.662		4.25063	--	0.00521	-0.00154	0.02346	0.36492	0.88787	0.9795	1.00354	1.01042	1.01971	1.03211
	279	518.662		4.26918	-0.00622	0.00119	0.00458	0.02854	0.39036	0.8972	0.98361	1.00755	1.00787	1.02682	1.03334
	278.9	518.678		4.28741	0.0015	0.000142002	0.00469	0.03824	0.42707	0.90659	0.98967	1.00129	1.01022	1.02336	1.03117
	278.9	518.688		4.3076	-0.000387295	0.00189	0.00185	0.04265	0.45321	0.9093	0.98405	0.99964	1.01503	1.02383	1.03759
	278.8	518.691		4.32807	0.000242316	0.00402	-0.00122	0.04439	0.49025	0.92478	0.98235	1.00264	1.01612	1.02347	1.03013
	278.8	518.698		4.3497	-0.00295	0.000343436	0.00241	0.05683	0.52231	0.93094	0.9834	1.00848	1.01101	1.01932	1.03296
	278.7	518.707		4.36613	0.00654	0.00291	-0.00204	0.0621	0.5572	0.93053	0.98541	1.00109	1.01439	1.02246	1.03901
	278.7	518.708		4.39301	0.00812	0.00206	0.0031	0.07476	0.5911	0.93803	0.99212	1.0041	1.01026	1.02596	1.03755
	278.6	518.718		4.40623	0.00485	-0.000875818	0.00431	0.07943	0.62291	0.9431	0.99284	1.00438	1.00768	1.0196	1.03181
	278.6	518.731		4.42833	-0.000811198	0.00238	0.00143	0.09745	0.65443	0.94229	0.98738	1.00592	1.01542	1.02835	1.03374
	278.6	518.73		4.44956	-0.00817	-0.000212078	0.00487	0.11086	0.68406	0.94979	0.98959	1.00208	1.00695	1.02727	1.02985
	278.5	518.734		4.4745	-0.00165	-0.00252	0.00436	0.13455	0.72032	0.95041	0.99634	1.00825	1.00682	1.02056	1.03422
	278.5	518.746		4.48899	0.00274	-0.000101666	0.00556	0.15317	0.74563	0.95729	0.99636	1.00521	1.01011	1.02799	1.03612
	278.4	518.749		4.51493	0.00767	-0.000208093	0.00368	0.17332	0.76612	0.9532	0.99725	1.00707	1.01153	1.02289	1.03783
	278.4	518.761		4.53158	0.0047	-0.00197	0.00711	0.19608	0.78635	0.96135	0.99506	1.00431	1.00902	1.0256	1.03754
	278.3	518.77		4.54643	-0.00155	-0.000892497	0.00819	0.22167	0.80964	0.95712	0.99463	1.0087	1.01283	1.0241	1.03706
	278.3	518.774		4.56551	0.00238	0.00699	0.00298	0.25282	0.83055	0.96458	0.99391	1.00749	1.00902	1.02292	1.03506
	278.3	518.784		4.58625	0.00706	0.000405528	0.00875	0.28779	0.84661	0.96846	0.99946	1.00926	1.00862	1.02677	1.03594
	278.2	518.781		4.6081	0.0148	0.00225	0.01316	0.31901	0.8514	0.96764	0.99326	1.00312	1.01026	1.02272	1.02989
	278.2	518.804		4.62587	0.00874	0.00411	0.01043	0.35529	0.86117	0.97482	0.99223	1.01156	1.01199	1.02282	1.03675
	278.1	518.803		4.64693	0.0075	0.00695	0.01339	0.39138	0.87666	0.97371	0.99968	1.00465	1.01317	1.02025	1.03654
	278.1	518.808		4.67344	0.0032	0.0012	0.02053	0.42585	0.88989	0.96995	0.99426	1.01088	1.01684	1.01867	1.03586
	278	518.809		4.6945	0.00131	0.00614	0.01974	0.46458	0.89506	0.97533	0.99928	1.00707	1.00805	1.02141	1.0285
	278	518.819		4.7074	0.000146676	0.01074	0.02213	0.50113	0.90625	0.97308	1.00144	1.0066	1.01025	1.02174	1.03048
	277.9	518.837		4.73279	-0.00439	0.00844	0.02503	0.53803	0.91142	0.97549	0.99585	1.01194	1.01423	1.02409	1.0359
	277.9	518.842		4.75298	-0.00189	0.00836	0.02935	0.579	0.91995	0.98423	1.00258	1.01297	1.00721	1.02496	1.03244
	277.8	518.842		4.77342	0.00194	0.00901	0.02615	0.61084	0.92904	0.97972	1.00201	1.0099	1.01192	1.02142	1.0344
	277.8	518.846		4.79296	0.00869	0.01501	0.03479	0.64276	0.93597	0.98646	0.99778	1.01038	1.00956	1.02561	1.03197
	277.8	518.855		4.80853	0.01115	0.0095	0.0484	0.67161	0.93765	0.9862	0.99857	1.00452	1.01435	1.02053	1.03336
	277.7	518.867		4.8329	0.01003	0.01474	0.04608	0.69669	0.94303	0.98703	0.99809	1.00481	1.01168	1.02533	1.02994
	277.7	518.871		4.84936	0.0086	0.0133	0.06176	0.71982	0.9468	0.9882	0.99633	1.00863	1.01639	1.02692	1.03342
	277.6	518.884		4.86883	0.005	0.019	0.06392	0.74587	0.95165	0.98911	0.99723	1.00801	1.00872	1.01983	1.03635
	277.6	518.888		4.89381	0.00334	0.02367	0.08121	0.77347	0.95065	0.9863	1.00352	1.0088	1.01412	1.02735	1.02694
	277.5	518.897		4.90599	0.00315	0.02718	0.0901	0.78546	0.95298	0.98276	0.99706	1.01173	1.0091	1.02638	1.02782
	277.5	518.912		4.92827	0.01084	0.03156	0.11416	0.80831	0.96177	0.98757	1.00023	1.00718	1.00927	1.02248	1.03075
	277.4	518.914		4.94644	0.01294	0.02898	0.12676	0.82317	0.96003	0.98844	1.00488	1.01188	1.00844	1.02229	1.03319
	277.4	518.926		4.96711	0.01229	0.03938	0.15131	0.8292	0.96302	0.99329	0.99909	1.00455	1.00863	1.02058	1.03103
	277.3	518.926		4.99461	0.00988	0.04287	0.1734	0.84733	0.96473	0.99214	1.00618	1.01168	1.0169	1.01878	1.03033
	277.3	518.935		5.01346	0.01176	0.04299	0.21049	0.85651	0.96552	0.99227	1.00725	1.00787	1.01148	1.02506	1.03065
	277.2	518.941		5.0312	0.01741	0.04748	0.24122	0.8648	0.96574	0.99424	0.9983	1.00847	1.0164	1.0243	1.03116
	277.2	518.955		5.05203	0.01806	0.05776	0.26639	0.8838	0.97211	0.9954	1.00822	1.01359	1.00839	1.02246	1.02813
	277.2	518.96		5.0725	0.01471	0.05947	0.29595	0.89003	0.97189	0.99214	1.00306	1.00571	1.00975	1.01934	1.02742
	277.1	518.959		5.08924	0.01506	0.06952	0.34061	0.89401	0.96787	0.98957	1.0043	1.00833	1.01343	1.01757	1.02721
	277.1	518.981		5.11223	0.01532	0.08577	0.3772	0.90087	0.97128	0.99018	1.00379	1.01294	1.00833	1.02566	1.02935
	277	518.972		5.13093	0.01979	0.09619	0.42041	0.90966	0.97094	0.99042	1.00056	1.01485	1.0086	1.02677	1.03077
	277	518.99		5.1472	0.01668	0.10912	0.45999	0.91695	0.97183	0.98939	0.99976	1.00836	1.00843	1.02397	1.03078
	276.9	518.988		5.16995	0.0192	0.12523	0.49168	0.92582	0.98086	0.99417	1.00962	1.01237	1.01315	1.02335	1.02496
	276.9	518.998		5.1897	0.02354	0.14497	0.53175	0.92527	0.98027	0.99176	1.00098	1.01085	1.0084	1.02063	1.03271
	276.8	519.009		5.20597	0.03168	0.16773	0.57219	0.92396	0.9763	0.99129	1.0091	1.01554	1.0167	1.0243	1.03152
	276.8	519.013		5.22799	0.03826	0.19428	0.60627	0.92743	0.98029	0.9971	1.0064	1.01504	1.00949	1.02386	1.02508
	276.8	519.027		5.25038	0.04011	0.22536	0.64592	0.93579	0.97649	0.99237	1.0061	1.01026	1.01716	1.01896	1.03296
	276.7	519.031		5.2692	0.0493	0.25828	0.6853	0.93826	0.98583	0.99246	1.00413	1.00922	1.01018	1.02639	1.03012
	276.7	519.043		5.29157	0.06103	0.28979	0.71349	0.93635	0.98289	1.00008	1.00955	1.00776	1.01589	1.01928	1.02507
	276.6	519.048		5.30817	0.06794	0.33125	0.7439	0.94469	0.97967	0.99964	1.0099	1.00647	1.00898	1.01707	1.02514
	276.6	519.054		5.3272	0.07645	0.36832	0.76129	0.94235	0.98108	1.00239	1.00133	1.01582	1.00955	1.01659	1.02648
	276.5	519.058		5.35235	0.08138	0.41642	0.78924	0.9481	0.98946	0.99506	1.00902	1.01105	1.01741	1.02427	1.02955
	276.5	519.076		5.36829	0.09494	0.45867	0.8125	0.9459	0.98922	0.99779	1.00246	1.01366	1.01088	1.02444	1.03089
	276.4	519.074		5.39463	0.10853	0.50368	0.82718	0.9521	0.98354	0.9947	1.00762	1.01188	1.00833	1.02369	1.02583
	276.4	519.089		5.4075	0.13297	0.54074	0.84685	0.94963	0.98831	0.99564	1.00171	1.01553	1.01568	1.02532	1.02564
	276.3	519.104		5.42934	0.16379	0.58399	0.86316	0.95856	0.98806	1.0014	1.00822	1.01391	1.01365	1.02056	1.02383
	276.3	519.108		5.44904	0.19075	0.61485	0.86772	0.95633	0.98834	1.00164	1.01128	1.0078	1.00793	1.01817	1.02478
	276.2	519.106		5.47131	0.21578	0.65009	0.88568	0.95688	0.9847	1.00206	1.01191	1.0145	1.0089	1.02442	1.02905
	276.2	519.118		5.48918	0.24753	0.68817	0.88771	0.9597	0.99097	1.0035	1.00237	1.01013	1.0138	1.01995	1.02352
	276.1	519.122		5.5094	0.27543	0.71566	0.89118	0.96487	0.98818	0.99721	1.01191	1.00942	1.01749	1.02553	1.0285
	276.1	519.123		5.52874	0.3083	0.74577	0.90227	0.95989	0.98622	0.99769	1.01136	1.00712	1.01293	1.01744	1.03176
	276.1	519.132		5.55463	0.33933	0.77228	0.91045	0.96865	0.98826	0.99649	1.00883	1.00949	1.0119	1.01901	1.03104
	276	519.149		5.57042	0.38613	0.79133	0.90836	0.9646	0.98891	1.00034	1.00284	1.01316	1.01795	1.01947	1.02407
	276	519.165		5.59005	0.43229	0.81988	0.91396	0.9716	0.99265	1.00116	1.00437	1.00797	1.00924	1.02062	1.02375
	275.9	519.159		5.606	0.47667	0.82776	0.92703	0.97354	0.9873	0.999	1.01091	1.01446	1.01065	1.01919	1.02646
	275.9	519.171		5.63108	0.51281	0.84264	0.92184	0.9749	0.99423	0.99971	1.00383	1.01686	1.01801	1.01832	1.02361
	275.8	519.174		5.64557	0.55281	0.8573	0.93129	0.97089	0.99791	1.0054	1.00667	1.01186	1.01047	1.0222	1.03013
	275.8	519.188		5.67256	0.59304	0.86912	0.93089	0.96885	0.99587	1.00263	1.00855	1.00798	1.01783	1.02125	1.02548
	275.7	519.192		5.69385	0.62799	0.87549	0.93839	0.96921	0.99499	1.00006	1.01302	1.01447	1.01265	1.02014	1.02174
	275.7	519.208		5.7089	0.66049	0.88869	0.9433	0.97159	0.99103	1.00743	1.00349	1.01447	1.00863	1.01734	1.02565
	275.6	519.205		5.73193	0.68711	0.89866	0.94706	0.97892	0.99225	1.00132	1.0045	1.01303	1.01039	1.02256	1.02646
	275.6	519.222		5.74551	0.72301	0.89982	0.95058	0.97564	0.99637	0.99878	1.00848	1.01684	1.01518	1.02065	1.02708
	275.5	519.22		5.76753	0.75042	0.90637	0.94618	0.9745	0.99067	1.00091	1.00571	1.01518	1.00847	1.01656	1.02253
	275.5	519.232		5.79125	0.77897	0.91831	0.95003	0.97588	0.99984	1.00806	1.00664	1.009	1.01294	1.0221	1.02958
	275.4	519.236		5.80936	0.79966	0.9171	0.95251	0.98087	0.99957	1.00177	1.00909	1.01547	1.01274	1.02444	1.03046
	275.4	519.245		5.83461	0.81681	0.92978	0.9571	0.97556	0.99985	1.00442	1.00938	1.00763	1.01322	1.02003	1.02102
	275.3	519.258		5.8459	0.83209	0.93352	0.95433	0.97519	0.99226	0.99897	1.00958	1.01444	1.01787	1.01567	1.0295
	275.3	519.247		5.86987	0.8473	0.93057	0.95859	0.98196	0.9924	1.00695	1.00818	1.01474	1.01287	1.0166	1.02692
	275.2	519.266		5.8924	0.85582	0.9403	0.96199	0.98546	0.9953	1.0068	1.01402	1.01684	1.0164	1.01504	1.02829
	275.2	519.273		5.90778	0.87084	0.94171	0.96429	0.98009	0.99812	1.00111	1.01309	1.01621	1.00916	1.02201	1.02639
	275.2	519.288		5.92777	0.87821	0.94579	0.96726	0.98011	1.00104	1.00495	1.01042	1.01141	1.01008	1.01673	1.02329
	275.1	519.292		5.95457	0.88873	0.94529	0.96799	0.98082	0.99363	1.00549	1.00509	1.01382	1.0171	1.01468	1.02293
	275.1	519.303		5.96614	0.89395	0.94774	0.96685	0.9801	0.99922	1.00381	1.01011	1.00914	1.01486	1.01463	1.02289
	275	519.309		5.98598	0.90472	0.95574	0.9665	0.98868	0.99827	1.00327	1.00651	1.0157	1.01734	1.01935	1.02889
	275	519.322		6.00956	0.91393	0.95199	0.96735	0.98093	0.99614	1.00962	1.00937	1.01039	1.01635	1.02201	1.02372
	274.9	519.32		6.03094	0.91405	0.96152	0.9721	0.98075	1.00256	1.00772	1.00634	1.01036	1.00902	1.02119	1.02183
	274.9	519.327		6.05184	0.91418	0.95461	0.97214	0.98504	1.00305	1.00196	1.00743	1.0084	1.01143	1.01901	1.02331
	274.8	519.344		6.06798	0.92153	0.9573	0.96833	0.98145	1.0025	1.00342	1.0064	1.00953	1.01426	1.01949	1.02478
	274.8	519.349		6.08848	0.92696	0.96376	0.97011	0.98555	1.00173	1.00936	1.00999	1.00805	1.01166	1.01529	1.02309
	274.7	519.357		6.11366	0.92746	0.9631	0.97425	0.98374	0.99831	1.00237	1.00668	1.01032	1.01859	1.01677	1.02198
	274.7	519.368		6.12872	0.92434	0.96458	0.97245	0.99089	0.99699	1.00974	1.01512	1.01212	1.01853	1.01541	1.02351
	274.6	519.368		6.15359	0.93221	0.97215	0.97588	0.99102	1.00323	1.00187	1.00725	1.0082	1.01738	1.01789	1.02042
	274.6	519.38		6.17186	0.93763	0.96807	0.97526	0.98508	0.99935	1.00318	1.01396	1.01544	1.01473	1.02229	1.0248
	274.5	519.386		6.19336	0.93973	0.97488	0.97983	0.99029	1.00274	1.00952	1.01638	1.01757	1.00989	1.01983	1.0244
	274.5	519.394		6.21182	0.93638	0.9725	0.97965	0.99247	1.00034	1.0019	1.00693	1.01438	1.01791	1.02234	1.02638
	274.4	519.401		6.23152	0.94227	0.97416	0.97714	0.99188	1.00005	1.00287	1.01591	1.00968	1.0101	1.01452	1.02838
	274.4	519.403		6.24724	0.94883	0.97418	0.97586	0.9912	0.99883	1.00302	1.00815	1.01439	1.01025	1.01741	1.02216
	274.3	519.415		6.27315	0.95772	0.97919	0.97919	0.99042	1.00376	1.00664	1.00746	1.01058	1.00957	1.01748	1.02755
	274.3	519.418		6.28512	0.96088	0.98133	0.9842	0.99474	1.0065	1.0094	1.00846	1.01084	1.01048	1.02256	1.02566
	274.2	519.43		6.30641	0.96327	0.98098	0.98026	0.99531	1.0033	1.00597	1.00932	1.01174	1.01385	1.01913	1.02444
	274.2	519.436		6.32728	0.96141	0.97992	0.98598	0.98882	1.0028	1.00735	1.01063	1.01415	1.01738	1.02223	1.02344
	274.1	519.45		6.35034	0.95834	0.98217	0.98412	0.99461	1.00217	1.01168	1.01608	1.01793	1.01048	1.01346	1.02622
	274.1	519.446		6.36559	0.96158	0.97949	0.98856	0.98937	1.00132	1.0059	1.00857	1.01144	1.0185	1.0212	1.02264
	274	519.452		6.39393	0.96443	0.9806	0.9833	0.98734	0.9982	1.01225	1.01687	1.01585	1.01201	1.01852	1.02112
	274	519.466		6.40747	0.9702	0.97788	0.98769	0.99485	1.00408	1.00476	1.01491	1.01803	1.01255	1.01529	1.02355
	273.9	519.473		6.42609	0.97086	0.98483	0.98614	0.98802	1.00191	1.00559	1.01348	1.01299	1.00951	1.01346	1.02538
	273.9	519.486		6.45183	0.97428	0.98695	0.98725	0.99291	1.00816	1.00402	1.01282	1.01543	1.01681	1.0158	1.01742
	273.8	519.492		6.46595	0.97768	0.97936	0.98604	0.99081	1.00447	1.00415	1.01858	1.01213	1.00931	1.02081	1.02553
	273.8	519.492		6.48789	0.97579	0.98895	0.98704	0.99424	1.00512	1.01209	1.01506	1.01283	1.0124	1.01789	1.02247
	273.7	519.51		6.5052	0.97459	0.9828	0.98524	0.99474	1.00162	1.00522	1.01341	1.01612	1.01199	1.01377	1.02352
	273.7	519.511		6.53079	0.97378	0.98098	0.99238	0.9972	1.00592	1.00822	1.01914	1.01431	1.01119	1.01983	1.02051
	273.6	519.525		6.55003	0.97821	0.98321	0.98417	0.99068	1.00211	1.01242	1.01745	1.01775	1.01361	1.01703	1.02647
	273.6	519.533		6.56503	0.97882	0.98589	0.98559	0.99388	1.00911	1.00689	1.0099	1.01425	1.01061	1.01979	1.02108
	273.5	519.544		6.58522	0.9766	0.98631	0.99213	0.99072	1.00478	1.01232	1.01393	1.01042	1.01664	1.02143	1.02265
	273.5	519.556		6.61147	0.97541	0.98687	0.98672	0.99973	1.00847	1.01009	1.01807	1.01236	1.01778	1.01626	1.0235
	273.5	519.557		6.6296	0.97646	0.98533	0.99227	0.9911	1.00345	1.00892	1.01182	1.01423	1.018	1.01605	1.02465
	273.4	519.565		6.64967	0.98107	0.98519	0.98728	0.99955	1.00752	1.00961	1.01934	1.01874	1.01904	1.0171	1.02365
	273.4	519.575		6.67408	0.98191	0.98919	0.99578	0.99323	1.00792	1.01135	1.01223	1.01693	1.01665	1.01272	1.0208
	273.3	519.592		6.68521	0.98064	0.98693	0.98816	0.99865	1.00436	1.00658	1.01156	1.01244	1.01048	1.02063	1.01664
	273.3	519.596		6.70839	0.97504	0.98919	0.99551	0.99491	1.00147	1.01216	1.01406	1.01023	1.0122	1.01778	1.01973
	273.2	519.593		6.72835	0.97254	0.99453	0.99554	0.99206	1.00616	1.01096	1.01801	1.01186	1.01822	1.01756	1.02052
	273.2	519.611		6.74925	0.97239	0.99135	0.99159	0.99338	1.0039	1.00626	1.01875	1.01379	1.01275	1.01567	1.01778
	273.1	519.618		6.77342	0.97342	0.99592	0.98853	0.99749	1.00931	1.01054	1.01582	1.01376	1.01585	1.0149	1.01771
	273.1	519.619		6.7896	0.97739	0.99306	0.99442	0.99741	1.00315	1.00752	1.01761	1.01105	1.01097	1.01845	1.0171
	273	519.627		6.80685	0.97956	0.99083	0.99314	0.99887	1.00891	1.01009	1.01535	1.01373	1.01236	1.01988	1.02064
	273	519.636		6.82775	0.98375	0.98813	0.98983	0.99597	1.00752	1.00748	1.01242	1.01234	1.01904	1.01758	1.02042
	272.9	519.639		6.84784	0.98211	0.99713	0.99741	0.99322	1.00269	1.01187	1.01784	1.01922	1.01162	1.01166	1.02401
	272.9	519.646		6.86753	0.98233	0.98947	0.99941	0.99729	1.00522	1.01339	1.01899	1.01449	1.01324	1.01425	1.0167
	272.8	519.668		6.89428	0.98068	0.99669	0.99575	0.99827	1.00367	1.01246	1.01473	1.01168	1.01659	1.01558	1.01887
	272.8	519.67		6.90602	0.98228	0.99573	0.99158	0.99613	1.01068	1.00524	1.01739	1.01812	1.01315	1.01559	1.0216
	272.7	519.672		6.92966	0.9854	0.99854	0.99502	0.99701	1.00632	1.00891	1.0196	1.01622	1.01448	1.01344	1.01656
	272.7	519.684		6.94951	0.98933	0.99487	0.99452	0.9972	1.0068	1.00888	1.01764	1.01227	1.01933	1.01427	1.02295
	272.6	519.691		6.97197	0.98794	0.99392	0.99817	0.99542	1.00538	1.00845	1.01989	1.0164	1.01364	1.01839	1.02416
	272.6	519.7		6.9885	0.98715	0.99744	0.99895	1.00207	1.00779	1.00994	1.01628	1.01873	1.01605	1.01223	1.01694
	272.5	519.701		7.01057	0.98708	1.00005	1.00134	1.00255	1.0094	1.01082	1.02067	1.01803	1.01813	1.02008	1.02278
	272.5	519.721		7.02755	0.99358	1.00049	0.99338	0.99785	1.00359	1.00489	1.02158	1.0107	1.00985	1.01709	1.01586
	272.4	519.729		7.04535	0.9961	0.99252	0.99442	1.00289	1.00691	1.01057	1.01487	1.01022	1.01337	1.01656	1.0191
	272.4	519.725		7.06689	0.99499	0.99463	0.99286	0.99986	1.00549	1.00738	1.01797	1.01419	1.01082	1.01528	1.02098
	272.3	519.736		7.08703	0.99199	0.9993	0.99272	1.00275	1.01263	1.00517	1.01607	1.01003	1.01625	1.01894	1.02172
	272.3	519.752		7.10871	0.9929	0.99574	0.99968	0.99966	1.00429	1.01068	1.02087	1.01835	1.01014	1.01224	1.01823
	272.2	519.747		7.12689	0.99191	1.00202	0.9949	0.99883	1.0098	1.01294	1.02067	1.0115	1.01583	1.02033	1.01829
	272.2	519.756		7.15027	0.99462	0.99753	0.99385	1.00414	1.00549	1.01003	1.0152	1.01149	1.01777	1.01406	1.01472
	272.1	519.774		7.17224	0.98975	1.00032	0.99414	1.00239	1.00664	1.00906	1.02134	1.01664	1.01985	1.01224	1.01337
	272.1	519.774		7.18756	0.9932	0.9964	0.99979	1.00065	1.01287	1.00801	1.01916	1.01422	1.01372	1.01562	1.02179
	272	519.782		7.20726	0.99349	1.00071	0.99886	--	--	1.00676	1.01943	1.0136	1.01589	1.01474	1.01951
	272	519.788		7.23215	0.99393	1.00346	1.00029	--	--	1.00983	1.02479	1.01524	1.01088	1.01897	1.02077
	271.9	519.795		7.2522	0.9861	0.99657	0.9991	--	--	1.00568	1.02112	1.01483	1.01249	1.01749	1.01631
	271.9	519.803		--	--	--		--	--	--	--	--	--	--	--
	271.8	519.813		--	--	--		--	--	--	--	--	--	--	--
	271.7	519.824		--	--	--		--	--	--	--	--	--	--	--
	271.7	519.834		--	--	--	--	--	--	--	--	--	--	--	--
	271.7	519.837		--	--	--	--	--	--	--	--	--	--	--	--
	271.6	519.846		--	--	--	--	--	--	--	--	--	--	--	--
	271.6	519.863		--	--	--	--	--	--	--	--	--	--	--	--
	271.5	519.858		--	--	--	--	--	--	--	--	--	--	--	--
	271.4	519.866		--	--	--	--	--	--	--	--	--	--	--	--
	271.4	519.882		--	--	--	--	--	--	--	--	--	--	--	--
	271.3	519.883		--	--	--	--	--	--	--	--	--	--	--	--
	271.3	519.888		--	--	--	--	--	--	--	--	--	--	--	--
	271.2	519.9		--	--	--	--	--	--	--	--	--	--	--	--
	271.2	519.909		--	--	--	--	--	--	--	--	--	--	--	--
	271.1	519.922		--	--	--	--	--	--	--	--	--	--	--	--
	271.1	519.932		--	--	--	--	--	--	--	--	--	--	--	--
	271	519.933		--	--	--	--	--	--	--	--	--	--	--	--
	271	519.946		--	--	--	--	--	--	--	--	--	--	--	--
	270.9	519.953		--	--	--	--	--	--	--	--	--	--	--	--
	270.9	519.956		--	--	--	--	--	--	--	--	--	--	--	--
	270.8	519.976		--	--	--	--	--	--	--	--	--	--	--	--
	270.8	519.978		--	--	--	--	--	--	--	--	--	--	--	--
	270.7	519.983		--	--	--	--	--	--	--	--	--	--	--	--
	270.7	519.994		--	--	--	--	--	--	--	--	--	--	--	--
	270.6	520.003		--	--	--	--	--	--	--	--	--	--	--	--
	270.6	520.002		--	--	--	--	--	--	--	--	--	--	--	--
	270.5	520.017		--	--	--	--	--	--	--	--	--	--	--	--
	270.5	520.027		--	--	--	--	--	--	--	--	--	--	--	--
	270.4	520.028		--	--	--	--	--	--	--	--	--	--	--	--
	270.4	520.043		--	--	--	--	--	--	--	--	--	--	--	--
	270.3	520.05		--	--	--	--	--	--	--	--	--	--	--	--
	270.3	520.045		--	--	--	--	--	--	--	--	--	--	--	--
	270.2	520.057		--	--	--	--	--	--	--	--	--	--	--	--
	270.2	520.07		--	--	--	--	--	--	--	--	--	--	--	--
	270.1	520.086		--	--	--	--	--	--	--	--	--	--	--	--
	270.1	520.085		--	--	--	--	--	--	--	--	--	--	--	--
	270	520.093		--	--	--	--	--	--	--	--	--	--	--	--
	269.9	520.099		--	--	--	--	--	--	--	--	--	--	--	--
	269.9	520.108		--	--	--	--	--	--	--	--	--	--	--	--
	269.8	520.129		--	--	--	--	--	--	--	--	--	--	--	--
	269.8	520.129		--	--	--	--	--	--	--	--	--	--	--	--
	269.7	520.143		--	--	--	--	--	--	--	--	--	--	--	--
	269.7	520.137		--	--	--	--	--	--	--	--	--	--	--	--
	269.6	520.156		--	--	--	--	--	--	--	--	--	--	--	--
	269.6	520.166		--	--	--	--	--	--	--	--	--	--	--	--
	269.5	520.17		--	--	--	--	--	--	--	--	--	--	--	--
	269.5	520.173		--	--	--	--	--	--	--	--	--	--	--	--
	269.4	520.192		--	--	--	--	--	--	--	--	--	--	--	--
	269.4	520.195		--	--	--	--	--	--	--	--	--	--	--	--
	269.3	520.204		--	--	--	--	--	--	--	--	--	--	--	--
	269.3	520.223		--	--	--	--	--	--	--	--	--	--	--	--
	269.2	520.22		--	--	--	--	--	--	--	--	--	--	--	--
	269.2	520.217		--	--	--	--	--	--	--	--	--	--	--	--
	269.1	520.244		--	--	--	--	--	--	--	--	--	--	--	--
	269.1	520.244		--	--	--	--	--	--	--	--	--	--	--	--
	269	520.261		--	--	--	--	--	--	--	--	--	--	--	--
	269	520.263		--	--	--	--	--	--	--	--	--	--	--	--
	268.9	520.279		--	--	--	--	--	--	--	--	--	--	--	--
	268.8	520.292		--	--	--	--	--	--	--	--	--	--	--	--
	268.8	520.291		--	--	--	--	--	--	--	--	--	--	--	--
	268.7	520.304		--	--	--	--	--	--	--	--	--	--	--	--
	268.7	520.304		--	--	--	--	--	--	--	--	--	--	--	--
	268.6	520.326		--	--	--	--	--	--	--	--	--	--	--	--
	268.6	520.324		--	--	--	--	--	--	--	--	--	--	--	--
	268.5	520.339		--	--	--	--	--	--	--	--	--	--	--	--
	268.5	520.349		--	--	--	--	--	--	--	--	--	--	--	--
	268.4	520.35		--	--	--	--	--	--	--	--	--	--	--	--
	268.4	520.36		--	--	--	--	--	--	--	--	--	--	--	--
	268.3	520.359		--	--	--	--	--	--	--	--	--	--	--	--
	268.3	520.386		--	--	--	--	--	--	--	--	--	--	--	--
	268.2	520.391		--	--	--	--	--	--	--	--	--	--	--	--
	268.2	520.395		--	--	--	--	--	--	--	--	--	--	--	--
	268.1	520.405		--	--	--	--	--	--	--	--	--	--	--	--
	268.1	520.409		--	--	--	--	--	--	--	--	--	--	--	--
	268	520.423		--	--	--	--	--	--	--	--	--	--	--	--
	267.9	520.423		--	--	--	--	--	--	--	--	--	--	--	--
	267.9	520.444		--	--	--	--	--	--	--	--	--	--	--	--
	267.8	520.454		--	--	--	--	--	--	--	--	--	--	--	--
	267.8	520.453		--	--	--	--	--	--	--	--	--	--	--	--
	267.7	520.467		--	--	--	--	--	--	--	--	--	--	--	--
	267.7	520.47		--	--	--	--	--	--	--	--	--	--	--	--
	267.6	520.481		--	--	--	--	--	--	--	--	--	--	--	--
	267.6	520.481		--	--	--	--	--	--	--	--	--	--	--	--
	267.5	520.51		--	--	--	--	--	--	--	--	--	--	--	--
	267.4	520.506		--	--	--	--	--	--	--	--	--	--	--	--
	267.4	520.51		--	--	--	--	--	--	--	--	--	--	--	--
	267.3	520.527		--	--	--	--	--	--	--	--	--	--	--	--
	267.3	520.532		--	--	--	--	--	--	--	--	--	--	--	--
	267.2	520.539		--	--	--	--	--	--	--	--	--	--	--	--
	267.2	520.551		--	--	--	--	--	--	--	--	--	--	--	--
	267.1	520.569		--	--	--	--	--	--	--	--	--	--	--	--
	267.1	520.568		--	--	--	--	--	--	--	--	--	--	--	--
	267	520.581		--	--	--	--	--	--	--	--	--	--	--	--
	267	520.583		--	--	--	--	--	--	--	--	--	--	--	--
	266.9	520.593		--	--	--	--	--	--	--	--	--	--	--	--
	266.9	520.606		--	--	--	--	--	--	--	--	--	--	--	--
	266.8	520.604		--	--	--	--	--	--	--	--	--	--	--	--
	266.8	520.617		--	--	--	--	--	--	--	--	--	--	--	--
	266.7	520.633		--	--	--	--	--	--	--	--	--	--	--	--
	266.7	520.639		--	--	--	--	--	--	--	--	--	--	--	--
	266.6	520.653		--	--	--	--	--	--	--	--	--	--	--	--
	266.6	520.657		--	--	--	--	--	--	--	--	--	--	--	--
	266.5	520.672		--	--	--	--	--	--	--	--	--	--	--	--
	266.5	520.671		--	--	--	--	--	--	--	--	--	--	--	--
	266.4	520.679		--	--	--	--	--	--	--	--	--	--	--	--
	266.3	520.685		--	--	--	--	--	--	--	--	--	--	--	--
	266.3	520.696		--	--	--	--	--	--	--	--	--	--	--	--
	266.2	520.703		--	--	--	--	--	--	--	--	--	--	--	--
	266.2	520.727		--	--	--	--	--	--	--	--	--	--	--	--
	266.1	520.726		--	--	--	--	--	--	--	--	--	--	--	--
	266.1	520.727		--	--	--	--	--	--	--	--	--	--	--	--
	266	520.748		--	--	--	--	--	--	--	--	--	--	--	--
	266	520.753		--	--	--	--	--	--	--	--	--	--	--	--
	265.9	520.759		--	--	--	--	--	--	--	--	--	--	--	--
	265.9	520.766		--	--	--	--	--	--	--	--	--	--	--	--
	265.8	520.777		--	--	--	--	--	--	--	--	--	--	--	--
	265.8	520.787		--	--	--	--	--	--	--	--	--	--	--	--
	265.7	520.787		--	--	--	--	--	--	--	--	--	--	--	--
	265.7	520.804		--	--	--	--	--	--	--	--	--	--	--	--
	265.6	520.805		--	--	--	--	--	--	--	--	--	--	--	--
	265.6	520.815		--	--	--	--	--	--	--	--	--	--	--	--
	265.5	520.82		--	--	--	--	--	--	--	--	--	--	--	--
	265.5	520.837		--	--	--	--	--	--	--	--	--	--	--	--
	265.4	520.851		--	--	--	--	--	--	--	--	--	--	--	--
	265.3	520.865		--	--	--	--	--	--	--	--	--	--	--	--
	265.3	520.871		--	--	--	--	--	--	--	--	--	--	--	--
	265.2	520.876		--	--	--	--	--	--	--	--	--	--	--	--
	265.2	520.876		--	--	--	--	--	--	--	--	--	--	--	--
	265.1	520.889		--	--	--	--	--	--	--	--	--	--	--	--
	265.1	520.899		--	--	--	--	--	--	--	--	--	--	--	--
	265	520.907		--	--	--	--	--	--	--	--	--	--	--	--
	265	520.916		--	--	--	--	--	--	--	--	--	--	--	--
	264.9	520.924		--	--	--	--	--	--	--	--	--	--	--	--
	264.9	520.926		--	--	--	--	--	--	--	--	--	--	--	--
	264.8	520.942		--	--	--	--	--	--	--	--	--	--	--	--
	264.8	520.951		--	--	--	--	--	--	--	--	--	--	--	--
	264.7	520.957		--	--	--	--	--	--	--	--	--	--	--	--
	264.7	520.961		--	--	--	--	--	--	--	--	--	--	--	--
	264.6	520.973		--	--	--	--	--	--	--	--	--	--	--	--
	264.6	520.993		--	--	--	--	--	--	--	--	--	--	--	--
	264.5	520.984		--	--	--	--	--	--	--	--	--	--	--	--
	264.5	520.992		--	--	--	--	--	--	--	--	--	--	--	--
	264.4	521.013		--	--	--	--	--	--	--	--	--	--	--	--
	264.3	521.027		--	--	--	--	--	--	--	--	--	--	--	--
	264.3	521.023		--	--	--	--	--	--	--	--	--	--	--	--
	264.2	521.032
	264.2	521.045
	264.1	521.058
	264.1	521.063
	264	521.073
	264	521.079
	263.9	521.088
	263.9	521.095
	263.8	521.115
	263.7	521.119
	263.7	521.122
	263.6	521.134
	263.6	521.147
	263.5	521.145
	263.5	521.148
	263.4	521.174
	263.4	521.186
	263.3	521.19
	263.3	521.195
	263.2	521.207
	263.2	521.214
	263.1	521.232
	263.1	521.24
	263	521.25
	262.9	521.252
	262.9	521.26
	262.8	521.268
	262.8	521.294
	262.7	521.288
	262.7	521.316
	262.6	521.313
	262.6	521.313
	262.5	521.326
	262.5	521.335
	262.4	521.347
	262.3	521.348
	262.3	521.375
	262.2	521.378
	262.2	521.374
	262.1	521.393
	262.1	521.402
	262	521.409
	262	521.413
	261.9	521.436
	261.8	521.424
	261.8	521.436
	261.7	521.452
	261.7	521.457
	261.6	521.462
	261.6	521.481
	261.5	521.497
	261.5	521.499
	261.4	521.506
	261.4	521.506
	261.3	521.525
	261.2	521.542
	261.2	521.551
	261.1	521.558
	261.1	521.552
	261	521.571
	261	521.573
	260.9	521.594
	260.9	521.603
	260.8	521.607
	260.8	521.614
	260.7	521.625
	260.6	521.642
	260.6	521.657
	260.5	521.658
	260.5	521.671
	260.4	521.668
	260.4	521.692
	260.3	521.678
	260.3	521.694
	260.2	521.717
	260.1	521.726
	260.1	521.729
	260	521.737
	260	521.756
	259.9	521.748
	259.8	521.757
	259.8	521.776
	259.7	521.785
	259.7	521.781
	259.6	521.797
	259.6	521.817
	259.5	521.82
	259.5	521.821
	259.4	521.838
	259.4	521.842
	259.3	521.859
	259.2	521.862
	259.2	521.88
	259.1	521.882
	259.1	521.884
	259	521.897
	259	521.912
	258.9	521.922
	258.9	521.928
	258.8	521.946
	258.7	521.945
	258.7	521.953
	258.6	521.971
	258.6	521.975
	258.5	521.984
	258.5	521.999
	258.4	522.001
	258.3	522.004
	258.3	522.039
	258.2	522.028
	258.2	522.035
	258.1	522.051
	258.1	522.047
	258	522.066
	258	522.075
	257.9	522.085
	257.8	522.093
	257.8	522.1
	257.7	522.118
	257.7	522.119
	257.6	522.139
	257.6	522.14
	257.5	522.156
	257.4	522.163
	257.4	522.168
	257.3	522.179
	257.3	522.194
	257.2	522.197
	257.2	522.211
	257.1	522.215
	257	522.233
	257	522.24
	256.9	522.249
	256.9	522.246
	256.8	522.275
	256.8	522.274
	256.7	522.281
	256.6	522.293
	256.6	522.304
	256.5	522.308
	256.5	522.321
	256.4	522.339
	256.4	522.349
	256.3	522.357
	256.2	522.365
	256.2	522.363
	256.1	522.379
	256.1	522.38
	256	522.405
	256	522.408
	255.9	522.418
	255.8	522.423
	255.8	522.434
	255.7	522.445
	255.7	522.461
	255.6	522.468
	255.6	522.478
	255.5	522.486
	255.4	522.481
	255.4	522.5
	255.3	522.513
	255.3	522.524
	255.2	522.529
	255.1	522.543
	255.1	522.551
	255	522.554
	255	522.567
	254.9	522.581
	254.9	522.581
	254.8	522.6
	254.7	522.601
	254.7	522.61
	254.6	522.626
	254.6	522.633
	254.5	522.644
	254.5	522.649
	254.4	522.671
	254.3	522.677
	254.3	522.681
	254.2	522.694
	254.2	522.703
	254.1	522.709
	254	522.72
	254	522.739
	253.9	522.735
	253.9	522.744
	253.8	522.767
	253.7	522.768
	253.7	522.777
	253.6	522.792
	253.6	522.812
	253.5	522.821
	253.5	522.814
	253.4	522.827
	253.3	522.832
	253.3	522.848
	253.2	522.859
	253.2	522.878
	253.1	522.871
	253	522.889
	253	522.887
	252.9	522.895
	252.9	522.922
	252.8	522.92
	252.8	522.943
	252.7	522.943
	252.6	522.958
	252.6	522.964
	252.5	522.973
	252.5	522.976
	252.4	522.984
	252.4	523.009
	252.3	523.019
	252.2	523.019
	252.2	523.03
	252.1	523.047
	252	523.051
	252	523.059
	251.9	523.067
	251.9	523.071
	251.8	523.091
	251.8	523.099
	251.7	523.116
	251.6	523.127
	251.6	523.126
	251.5	523.157
	251.5	523.143
	251.4	523.154
	251.3	523.168
	251.3	523.176
	251.2	523.186
	251.2	523.186
	251.1	523.209
	251	523.213
	251	523.235
	250.9	523.236
	250.9	523.241
	250.8	523.252
	250.8	523.265
	250.7	523.268
	250.6	523.287
	250.6	523.289
	250.5	523.295
	250.5	523.308
	250.4	523.325
	250.3	523.334
	250.3	523.35
	250.2	523.341
	250.2	523.357
	250.1	523.375
	250	523.376
	250	523.39
	249.9	523.399
	249.9	523.407
	249.8	523.417
	249.7	523.428
	249.7	523.446
	249.6	523.45
	249.6	523.456
	249.5	523.477
	249.4	523.476
	249.4	523.494
	249.3	523.505
	249.2	523.511
	249.2	523.521
	249.1	523.535
	249.1	523.536
	249	523.558
	249	523.555
	248.9	523.567
	248.8	523.575
	248.8	523.598
	248.7	523.6
	248.7	523.605
	248.6	523.624
	248.5	523.633
	248.5	523.638
	248.4	523.644
	248.3	523.657
	248.3	523.667
	248.2	523.67
	248.2	523.701
	248.1	523.695
	248	523.713
	248	523.719
	247.9	523.728
	247.9	523.755
	247.8	523.839
	247.7	523.751
	247.7	523.762
	247.6	523.782
	247.6	523.779
	247.5	523.795
	247.4	523.809
	247.4	523.817
	247.3	523.828
	247.3	523.843
	247.2	523.849
	247.1	523.858
	247.1	523.867
	247	523.872
	247	523.879
	246.9	523.905
	246.8	523.893
	246.8	524.106
	246.7	523.915
	246.7	523.937
	246.6	523.951
	246.5	523.946
	246.5	523.973
	246.4	523.975
	246.3	523.982
	246.3	523.993
	246.2	524
	246.2	524.015
	246.1	524.025
	246.1	524.047
	246	524.039
	245.9	524.054
	245.9	524.063
	245.8	524.075
	245.8	524.088
	245.7	524.095
	245.6	524.112
	245.6	524.113
	245.5	524.125
	245.5	524.134
	245.4	524.143
	245.4	524.142
	245.3	524.162
	245.2	524.178
	245.2	524.182
	245.1	524.199
	245	524.198
	245	524.207
	244.9	524.218
	244.9	524.227
	244.8	524.247
	244.7	524.246
	244.7	524.264
	244.6	524.271
	244.6	524.282
	244.5	524.292
	244.5	524.305
	244.4	524.315
	244.3	524.322
	244.3	524.322
	244.2	524.342
	244.2	524.346
	244.1	524.358
	244	524.374
	244	524.393
	243.9	524.407
	243.9	524.402
	243.8	524.408
	243.7	524.432
	243.7	524.434
	243.6	524.442
	243.6	524.456
	243.5	524.457
	243.4	524.478
	243.4	524.484
	243.3	524.494
	243.3	524.514
	243.2	524.511
	243.2	524.528
	243.1	524.541
	243	524.545
	243	524.556
	242.9	524.574
	242.9	524.586
	242.8	524.585
	242.7	524.599
	242.7	524.611
	242.6	524.606
	242.6	524.615
	242.5	524.625
	242.4	524.639
	242.4	524.665
	242.3	524.672
	242.3	524.677
	242.2	524.691
	242.1	524.685
	242.1	524.708
	242	524.712
	242	524.729
	241.9	524.739
	241.8	524.742
	241.8	524.754
	241.7	524.768
	241.7	524.78
	241.6	524.787
	241.5	524.806
	241.5	524.806
	241.4	524.81
	241.4	524.827
	241.3	524.842
	241.2	524.847
	241.2	524.852
	241.1	524.872
	241.1	524.889
	241	524.885
	240.9	524.897
	240.9	524.914
	240.8	524.917
	240.8	524.933
	240.7	524.939
	240.6	524.952
	240.6	524.962
	240.5	524.962
	240.5	524.982
	240.4	524.994
	240.3	525.004
	240.3	525.018
	240.2	525.031
	240.2	525.037
	240.1	525.043
	240	525.057
	240	525.063
	239.9	525.077
	239.9	525.088
	239.8	525.1
	239.7	525.109
	239.7	525.113
	239.6	525.12
	239.6	525.133
	239.5	525.136
	239.4	525.148
	239.4	525.173
	239.3	525.177
	239.3	525.184
	239.2	525.194
	239.1	525.2
	239.1	525.208
	239	525.221
	239	525.241
	238.9	525.25
	238.8	525.263
	238.8	525.263
	238.7	525.272
	238.6	525.282
	238.6	525.295
	238.5	525.313
	238.5	525.307
	238.4	525.318
	238.3	525.344
	238.3	525.35
	238.2	525.353
	238.2	525.361
	238.1	525.384
	238	525.387
	238	525.398
	237.9	525.415
	237.9	525.412
	237.8	525.43
	237.7	525.444
	237.7	525.459
	237.6	525.453
	237.6	525.473
	237.5	525.485
	237.4	525.49
	237.4	525.499
	237.3	525.525
	237.3	525.539
	237.2	525.536
	237.1	525.549
	237.1	525.55
	237	525.568
	237	525.581
	236.9	525.59
	236.8	525.604
	236.8	525.623
	236.7	525.622
	236.6	525.634
	236.6	525.646
	236.5	525.654
	236.5	525.666
	236.4	525.683
	236.3	525.68
	236.3	525.688
	236.2	525.701
	236.2	525.711
	236.1	525.728
	236	525.736
	236	525.744
	235.9	525.752
	235.9	525.768
	235.8	525.77
	235.7	525.776
	235.7	525.803
	235.6	525.801
	235.6	525.821
	235.5	525.828
	235.4	525.838
	235.4	525.851
	235.3	525.847
	235.3	525.871
	235.2	525.87
	235.1	525.892
	235.1	525.89
	235	525.911
	235	525.921
	234.9	525.93
	234.8	525.936
	234.8	525.948
	234.7	525.962
	234.6	525.963
	234.6	525.979
	234.5	526
	234.5	526
	234.4	526.005
	234.3	526.014
	234.3	526.036
	234.2	526.045
	234.2	526.048
	234.1	526.059
	234	526.075
	234	526.088
	233.9	526.093
	233.9	526.109
	233.8	526.118
	233.7	526.113
	233.7	526.138
	233.6	526.142
	233.5	526.156
	233.5	526.162
	233.4	526.186
	233.3	526.182
	233.3	526.204
	233.2	526.207
	233.2	526.227
	233.1	526.236
	233	526.238
	233	526.252
	232.9	526.266
	232.8	526.269
	232.8	526.287
	232.7	526.297
	232.7	526.303
	232.6	526.321
	232.6	526.332
	232.5	526.339
	232.4	526.34
	232.4	526.352
	232.3	526.375
	232.2	526.378
	232.2	526.391
	232.1	526.412
	232	526.411
	232	526.421
	231.9	526.425
	231.9	526.432
	231.8	526.451
	231.7	526.458
	231.7	526.474
	231.6	526.483
	231.5	526.502
	231.5	526.507
	231.4	526.518
	231.4	526.521
	231.3	526.54
	231.2	526.555
	231.2	526.558
	231.1	526.579
	231.1	526.578
	231	526.586
	230.9	526.601
	230.9	526.617
	230.8	526.626
	230.7	526.636
	230.7	526.642
	230.6	526.641
	230.6	526.653
	230.5	526.672
	230.4	526.685
	230.4	526.695
	230.3	526.702
	230.2	526.714
	230.2	526.729
	230.1	526.736
	230.1	526.749
	230	526.749
	229.9	526.769
	229.9	526.788
	229.8	526.794
	229.7	526.801
	229.7	526.811
	229.6	526.821
	229.5	526.841
	229.5	526.847
	229.4	526.853
	229.4	526.869
	229.3	526.873
	229.2	526.878
	229.2	526.893
	229.1	526.906
	229.1	526.914
	229	526.936
	228.9	526.928
	228.9	526.94
	228.8	526.963
	228.8	526.961
	228.7	526.977
	228.6	526.98
	228.6	526.995
	228.5	527.004
	228.4	527.03
	228.4	527.027
	228.3	527.042
	228.3	527.048
	228.2	527.069
	228.1	527.081
	228.1	527.086
	228	527.096
	227.9	527.103
	227.9	527.127
	227.8	527.125
	227.8	527.135
	227.7	527.14
	227.6	527.174
	227.6	527.165
	227.5	527.166
	227.4	527.187
	227.4	527.208
	227.3	527.221
	227.3	527.229
	227.2	527.234
	227.1	527.249
	227.1	527.25
	227	527.258
	226.9	527.274
	226.9	527.298
	226.8	527.299
	226.7	527.313
	226.7	527.316
	226.6	527.324
	226.6	527.332
	226.5	527.352
	226.4	527.371
	226.4	527.36
	226.3	527.377
	226.2	527.388
	226.2	527.397
	226.1	527.414
	226.1	527.424
	226	527.431
	225.9	527.444
	225.9	527.452
	225.8	527.461
	225.7	527.475
	225.7	527.49
	225.6	527.493
	225.6	527.516
	225.5	527.525
	225.4	527.543
	225.4	527.539
	225.3	527.561
	225.2	527.6
	225.2	527.575
	225.1	527.58
	225	527.597
	225	527.62
	224.9	527.616
	224.9	527.631
	224.8	527.642
	224.7	527.65
	224.7	527.657
	224.6	527.672
	224.6	527.677
	224.5	527.69
	224.4	527.706
	224.4	527.715
	224.3	527.723
	224.3	527.736
	224.2	527.744
	224.1	527.774
	224.1	527.769
	224	527.776
	223.9	527.783
	223.9	527.792
	223.8	527.811
	223.8	527.821
	223.7	527.832
	223.6	527.838
	223.6	527.845
	223.5	527.863
	223.5	527.87
	223.4	527.888
	223.3	527.902
	223.3	527.905
	223.2	527.914
	223.2	527.93
	223.1	527.942
	223	527.944
	223	527.958
	222.9	527.965
	222.8	527.98
	222.8	527.993
	222.7	527.994
	222.7	528.004
	222.6	528.017
	222.5	528.033
	222.5	528.039
	222.4	528.057
	222.4	528.064
	222.3	528.079
	222.2	528.087
	222.2	528.097
	222.1	528.119
	222	528.122
	222	528.131
	221.9	528.139
	221.9	528.15
	221.8	528.154
	221.7	528.174
	221.7	528.183
	221.6	528.197
	221.5	528.208
	221.5	528.225
	221.4	528.227
	221.4	528.233
	221.3	528.245
	221.2	528.253
	221.2	528.266
	221.1	528.279
	221.1	528.288
	221	528.3
	220.9	528.308
	220.9	528.312
	220.8	528.339
	220.7	528.356
	220.7	528.362
	220.6	528.363
	220.6	528.38
	220.5	528.396
	220.4	528.397
	220.4	528.412
	220.3	528.414
	220.2	528.431
	220.2	528.452
	220.1	528.457
	220.1	528.462
	220	528.48
	220	528.487
	219.9	528.5
	219.8	528.515
	219.8	528.508
	219.7	528.523
	219.6	528.538
	219.6	528.551
	219.5	528.562
	219.4	528.569
	219.4	528.58
	219.3	528.603
	219.3	528.608
	219.2	528.627
	219.1	528.621
	219.1	528.634
	219	528.645
	219	528.669
	218.9	528.67
	218.8	528.681
	218.8	528.69
	218.7	528.704
	218.7	528.727
	218.6	528.725
	218.5	528.735
	218.5	528.754
	218.4	528.759
	218.3	528.769
	218.3	528.775
	218.2	528.798
	218.1	528.801
	218.1	528.813
	218	528.819
	218	528.837
	217.9	528.842
	217.8	528.863
	217.8	528.876
	217.7	528.884
	217.6	528.886
	217.6	528.886
	217.5	528.912
	217.5	528.921
	217.4	528.926
	217.3	528.94
	217.3	528.947
	217.2	528.96
	217.2	528.978
	217.1	528.994
	217	528.987
	217	529.009
	216.9	529.018
	216.8	529.024
	216.8	529.044
	216.7	529.058
	216.6	529.069
	216.6	529.073
	216.5	529.078
	216.5	529.102
	216.4	529.108
	216.3	529.122
	216.3	529.123
	216.2	529.141
	216.2	529.156
	216.1	529.166
	216	529.171
	216	529.198
	215.9	529.198
	215.8	529.212
	215.8	529.218
	215.7	529.229
	215.7	529.245
	215.6	529.255
	215.5	529.273
	215.5	529.274
	215.4	529.286
	215.3	529.295
	215.3	529.304
	215.2	529.322
	215.2	529.335
	215.1	529.346
	215	529.347
	215	529.357
	214.9	529.367
	214.8	529.389
	214.8	529.398
	214.7	529.407
	214.6	529.42
	214.6	529.432
	214.5	529.448
	214.5	529.45
	214.4	529.458
	214.3	529.476
	214.3	529.485
	214.2	529.5
	214.1	529.508
	214.1	529.513
	214	529.529
	214	529.537
	213.9	529.543
	213.8	529.563
	213.8	529.561
	213.7	529.581
	213.6	529.589
	213.6	529.607
	213.5	529.609
	213.5	529.627
	213.4	529.645
	213.3	529.648
	213.3	529.66
	213.2	529.661
	213.1	529.678
	213.1	529.689
	213	529.696
	213	529.717
	212.9	529.723
	212.8	529.734
	212.8	529.756
	212.7	529.752
	212.6	529.775
	212.6	529.78
	212.5	529.787
	212.4	529.808
	212.4	529.824
	212.3	529.836
	212.3	529.837
	212.2	529.84
	212.1	529.855
	212.1	529.857
	212	529.878
	211.9	529.899
	211.9	529.905
	211.8	529.913
	211.7	529.921
	211.7	529.94
	211.6	529.948
	211.6	529.959
	211.5	529.966
	211.4	529.979
	211.4	529.989
	211.3	530.002
	211.2	530.025
	211.2	530.022
	211.1	530.038
	211.1	530.047
	211	530.057
	210.9	530.08
	210.8	530.079
	210.8	530.087
	210.7	530.102
	210.7	530.108
	210.6	530.124
	210.5	530.135
	210.5	530.148
	210.4	530.155
	210.3	530.168
	210.3	530.179
	210.2	530.195
	210.2	530.209
	210.1	530.221
	210	530.22
	210	530.239
	209.9	530.25
	209.8	530.26
	209.8	530.281
	209.7	530.279
	209.6	530.297
	209.6	530.302
	209.5	530.314
	209.5	530.326
	209.4	530.34
	209.3	530.343
	209.3	530.365
	209.2	530.382
	209.1	530.383
	209.1	530.396
	209	530.406
	209	530.432
	208.9	530.433
	208.8	530.433
	208.8	530.452
	208.7	530.463
	208.6	530.47
	208.6	530.495
	208.5	530.504
	208.4	530.513
	208.4	530.527
	208.3	530.536
	208.2	530.542
	208.2	530.559
	208.1	530.562
	208.1	530.579
	208	530.582
	207.9	530.599
	207.9	530.603
	207.8	530.61
	207.7	530.627
	207.7	530.636
	207.6	530.658
	207.5	530.67
	207.5	530.674
	207.4	530.686
	207.3	530.701
	207.3	530.713
	207.2	530.718
	207.2	530.728
	207.1	530.748
	207	530.746
	207	530.777
	206.9	530.773
	206.8	530.786
	206.8	530.796
	206.7	530.811
	206.6	530.824
	206.6	530.827
	206.5	530.84
	206.4	530.863
	206.4	530.858
	206.3	530.881
	206.3	530.888
	206.2	530.894
	206.1	530.917
	206.1	530.928
	206	530.931
	205.9	530.949
	205.9	530.958
	205.8	530.972
	205.7	530.977
	205.7	530.987
	205.6	531.006
	205.6	531.018
	205.5	531.028
	205.4	531.034
	205.4	531.048
	205.3	531.063
	205.2	531.068
	205.2	531.076
	205.1	531.098
	205	531.11
	205	531.119
	204.9	531.121
	204.8	531.14
	204.8	531.16
	204.7	531.16
	204.7	531.173
	204.6	531.182
	204.5	531.201
	204.5	531.216
	204.4	531.222
	204.3	531.235
	204.3	531.254
	204.2	531.249
	204.1	531.269
	204.1	531.278
	204	531.28
	203.9	531.302
	203.9	531.312
	203.8	531.316
	203.7	531.337
	203.7	531.348
	203.6	531.357
	203.6	531.364
	203.5	531.374
	203.4	531.391
	203.4	531.41
	203.3	531.42
	203.2	531.423
	203.2	531.438
	203.1	531.451
	203	531.455
	203	531.458
	202.9	531.485
	202.8	531.496
	202.8	531.516
	202.7	531.52
	202.6	531.531
	202.6	531.545
	202.5	531.551
	202.4	531.57
	202.4	531.569
	202.3	531.582
	202.3	531.59
	202.2	531.597
	202.1	531.617
	202.1	531.634
	202	531.641
	201.9	531.646
	201.9	531.664
	201.8	531.669
	201.7	531.689
	201.7	531.707
	201.6	531.715
	201.5	531.722
	201.5	531.73
	201.4	531.745
	201.3	531.759
	201.3	531.776
	201.2	531.783
	201.1	531.802
	201.1	531.813
	201	531.822
	201	531.832
	200.9	531.85
	200.8	531.852
	200.8	531.866
	200.7	531.871
	200.6	531.887
	200.6	531.892
	200.5	531.948
	200.4	531.909
	200.4	531.936
	200.3	531.943
	200.2	531.951
	200.2	531.971
	200.1	531.982
	200.1	531.988
	199.99	532.003
	199.92	532.015
	199.85	532.016
	199.8	532.034
	199.73	532.048
	199.67	532.04
	199.6	532.081
	199.54	532.082
	199.48	532.096
	199.42	532.105
	199.34	532.119
	199.29	532.126
	199.23	532.142
	199.17	532.154
	199.1	532.165
	199.04	532.174
	198.97	532.185
	198.91	532.197
	198.84	532.216
	198.78	532.218
	198.72	532.226
	198.66	532.249
	198.59	532.263
	198.52	532.262
	198.46	532.276
	198.39	532.285
	198.33	532.291
	198.27	532.31
	198.2	532.325
	198.14	532.343
	198.06	532.347
	198	532.368
	197.94	532.37
	197.87	532.382
	197.81	532.392
	197.74	532.408
	197.69	532.408
	197.62	532.439
	197.55	532.442
	197.48	532.456
	197.43	532.474
	197.36	532.483
	197.29	532.488
	197.23	532.495
	197.16	532.506
	197.1	532.518
	197.03	532.536
	196.97	532.542
	196.91	532.565
	196.85	532.568
	196.77	532.586
	196.71	532.589
	196.65	532.607
	196.58	532.62
	196.52	532.635
	196.45	532.646
	196.39	532.654
	196.33	532.657
	196.26	532.678
	196.19	532.699
	196.12	532.699
	196.07	532.716
	196	532.723
	195.94	532.742
	195.88	532.752
	195.8	532.761
	195.74	532.772
	195.67	532.781
	195.61	532.788
	195.54	532.801
	195.48	532.821
	195.41	532.826
	195.34	532.842
	195.28	532.863
	195.21	532.877
	195.14	532.874
	195.08	532.888
	195.01	532.905
	194.95	532.922
	194.87	532.928
	194.81	532.929
	194.75	532.949
	194.69	532.96
	194.61	532.978
	194.56	532.98
	194.49	533
	194.43	533
	194.36	533.026
	194.3	533.034
	194.24	533.064
	194.17	533.05
	194.11	533.08
	194.04	533.087
	193.97	533.093
	193.9	533.097
	193.84	533.118
	193.77	533.132
	193.7	533.14
	193.64	533.147
	193.58	533.173
	193.51	533.179
	193.44	533.191
	193.37	533.207
	193.31	533.212
	193.25	533.223
	193.18	533.223
	193.12	533.252
	193.05	533.257
	192.99	533.267
	192.92	533.27
	192.86	533.287
	192.78	533.308
	192.72	533.312
	192.66	533.331
	192.59	533.335
	192.53	533.355
	192.47	533.358
	192.4	533.38
	192.34	533.389
	192.28	533.398
	192.2	533.416
	192.13	533.43
	192.06	533.443
	192.01	533.454
	191.94	533.455
	191.87	533.47
	191.81	533.485
	191.75	533.492
	191.66	533.51
	191.61	533.517
	191.55	533.534
	191.48	533.535
	191.42	533.554
	191.35	533.566
	191.29	533.58
	191.21	533.583
	191.15	533.6
	191.09	533.614
	191.02	533.625
	190.95	533.64
	190.9	533.653
	190.84	533.665
	190.76	533.668
	190.7	533.688
	190.64	533.694
	190.57	533.714
	190.51	533.722
	190.44	533.731
	190.37	533.755
	190.31	533.764
	190.24	533.78
	190.18	533.782
	190.12	533.786
	190.05	533.803
	189.99	533.813
	189.92	533.831
	189.85	533.836
	189.79	533.849
	189.72	533.86
	189.65	533.879
	189.59	533.889
	189.52	533.897
	189.46	533.916
	189.39	533.924
	189.33	533.933
	189.26	533.947
	189.19	533.959
	189.13	533.969
	189.07	533.984
	189.01	533.994
	188.93	534.005
	188.87	534.017
	188.81	534.033
	188.75	534.037
	188.68	534.051
	188.62	534.059
	188.55	534.076
	188.48	534.093
	188.4	534.107
	188.35	534.121
	188.29	534.124
	188.23	534.129
	188.16	534.154
	188.1	534.167
	188.02	534.174
	187.96	534.194
	187.89	534.2
	187.83	534.206
	187.76	534.227
	187.7	534.234
	187.64	534.259
	187.57	534.263
	187.5	534.273
	187.44	534.28
	187.38	534.286
	187.31	534.309
	187.25	534.318
	187.18	534.325
	187.11	534.345
	187.05	534.35
	186.98	534.371
	186.92	534.382
	186.85	534.396
	186.78	534.406
	186.72	534.422
	186.64	534.431
	186.58	534.447
	186.52	534.457
	186.46	534.469
	186.39	534.481
	186.32	534.489
	186.25	534.504
	186.18	534.517
	186.12	534.524
	186.05	534.534
	185.98	534.546
	185.92	534.559
	185.86	534.588
	185.8	534.581
	185.72	534.604
	185.66	534.616
	185.6	534.617
	185.53	534.64
	185.46	534.649
	185.4	534.664
	185.33	534.681
	185.26	534.693
	185.19	534.698
	185.13	534.716
	185.06	534.72
	185	534.731
	184.94	534.745
	184.88	534.764
	184.8	534.766
	184.74	534.776
	184.67	534.796
	184.61	534.797
	184.54	534.821
	184.48	534.843
	184.42	534.845
	184.34	534.849
	184.27	534.873
	184.2	534.885
	184.14	534.902
	184.08	534.907
	184.02	534.921
	183.95	534.943
	183.87	534.948
	183.81	534.962
	183.75	534.972
	183.69	534.982
	183.62	534.997
	183.56	535.014
	183.5	535.013
	183.42	535.026
	183.36	535.036
	183.29	535.043
	183.23	535.064
	183.16	535.076
	183.1	535.082
	183.04	535.097
	182.96	535.109
	182.9	535.123
	182.83	535.13
	182.77	535.144
	182.7	535.164
	182.64	535.167
	182.57	535.19
	182.51	535.202
	182.43	535.212
	182.37	535.226
	182.31	535.239
	182.25	535.249
	182.19	535.263
	182.11	535.279
	182.04	535.28
	181.98	535.3
	181.92	535.299
	181.86	535.32
	181.78	535.33
	181.72	535.342
	181.65	535.363
	181.58	535.368
	181.52	535.378
	181.45	535.392
	181.39	535.406
	181.32	535.41
	181.26	535.429
	181.19	535.442
	181.12	535.456
	181.05	535.469
	180.99	535.479
	180.93	535.496
	180.86	535.502
	180.8	535.514
	180.74	535.53
	180.67	535.541
	180.6	535.547
	180.54	535.565
	180.47	535.581
	180.41	535.592
	180.34	535.606
	180.27	535.618
	180.2	535.624
	180.13	535.641
	180.07	535.65
	180.01	535.665
	179.94	535.675
	179.87	535.689
	179.82	535.702
	179.73	535.717
	179.67	535.736
	179.61	535.737
	179.55	535.751
	179.49	535.761
	179.42	535.775
	179.35	535.794
	179.28	535.795
	179.22	535.813
	179.16	535.824
	179.09	535.846
	179.03	535.85
	178.96	535.862
	178.9	535.875
	178.82	535.89
	178.75	535.904
	178.69	535.916
	178.63	535.927
	178.56	535.937
	178.49	535.952
	178.43	535.961
	178.36	535.979
	178.29	535.99
	178.23	536
	178.16	536.004
	178.09	536.025
	178.03	536.036
	177.97	536.053
	177.89	536.066
	177.83	536.077
	177.77	536.09
	177.7	536.099
	177.64	536.117
	177.56	536.127
	177.5	536.147
	177.43	536.155
	177.36	536.156
	177.29	536.165
	177.23	536.187
	177.17	536.198
	177.1	536.207
	177.04	536.219
	176.96	536.226
	176.89	536.237
	176.83	536.256
	176.77	536.272
	176.7	536.283
	176.64	536.295
	176.57	536.315
	176.5	536.321
	176.43	536.334
	176.37	536.354
	176.3	536.352
	176.24	536.375
	176.17	536.384
	176.11	536.396
	176.03	536.407
	175.97	536.413
	175.92	536.43
	175.85	536.438
	175.79	536.456
	175.73	536.459
	175.65	536.481
	175.58	536.497
	175.53	536.513
	175.46	536.524
	175.39	536.532
	175.33	536.539
	175.27	536.558
	175.2	536.573
	175.13	536.578
	175.06	536.589
	175	536.606
	174.93	536.616
	174.87	536.633
	174.8	536.635
	174.74	536.658
	174.67	536.66
	174.6	536.676
	174.54	536.694
	174.46	536.704
	174.4	536.723
	174.34	536.719
	174.28	536.743
	174.2	536.746
	174.13	536.765
	174.06	536.771
	174	536.789
	173.94	536.803
	173.88	536.814
	173.8	536.821
	173.73	536.836
	173.67	536.852
	173.61	536.859
	173.54	536.885
	173.48	536.898
	173.41	536.903
	173.35	536.914
	173.28	536.929
	173.21	536.94
	173.14	536.953
	173.08	536.955
	173.01	536.969
	172.95	536.987
	172.88	537.005
	172.81	537.01
	172.74	537.023
	172.69	537.038
	172.61	537.044
	172.55	537.065
	172.49	537.077
	172.43	537.094
	172.35	537.101
	172.29	537.112
	172.22	537.127
	172.16	537.14
	172.1	537.157
	172.03	537.173
	171.97	537.186
	171.89	537.185
	171.84	537.198
	171.76	537.22
	171.7	537.223
	171.63	537.247
	171.56	537.249
	171.5	537.266
	171.42	537.28
	171.36	537.286
	171.3	537.311
	171.24	537.313
	171.18	537.328
	171.1	537.328
	171.04	537.36
	170.97	537.365
	170.91	537.374
	170.84	537.392
	170.77	537.398
	170.71	537.409
	170.64	537.427
	170.58	537.439
	170.49	537.448
	170.44	537.466
	170.37	537.471
	170.3	537.489
	170.24	537.498
	170.17	537.513
	170.11	537.529
	170.03	537.55
	169.97	537.558
	169.91	537.566
	169.83	537.575
	169.77	537.588
	169.71	537.6
	169.65	537.619
	169.57	537.631
	169.51	537.637
	169.45	537.657
	169.38	537.666
	169.31	537.683
	169.25	537.693
	169.18	537.717
	169.11	537.712
	169.05	537.73
	168.98	537.741
	168.91	537.752
	168.84	537.768
	168.78	537.783
	168.72	537.793
	168.64	537.807
	168.58	537.815
	168.51	537.832
	168.45	537.839
	168.39	537.857
	168.31	537.857
	168.26	537.879
	168.19	537.884
	168.13	537.904
	168.06	537.916
	167.99	537.93
	167.93	537.939
	167.86	537.953
	167.8	537.972
	167.72	537.975
	167.66	537.997
	167.6	538.001
	167.54	538.008
	167.48	538.022
	167.4	538.036
	167.33	538.064
	167.27	538.072
	167.2	538.081
	167.13	538.096
	167.07	538.106
	167	538.129
	166.94	538.134
	166.88	538.142
	166.81	538.152
	166.73	538.175
[truncated: 2,213 more rows]
